# Supplementary material for: DNA/RNA hybrid profiling in autistic patients: A focus on mRNA and non-coding RNA variations
Source: PLoS One. 2025 Nov 3;20(11):e0326901. doi: 10.1371/journal.pone.0326901 (PMC12582435; doi:10.1371/journal.pone.0326901)
Supplement: S3 Table — (XLSX) [file pone.0326901.s012.xlsx]

## Sheet: Sheet 1
S3 Table. Differential expression analysis2 revealed 702 differentially expressed transcripts, with 301 transcripts significantly upregulated, exhibiting a higher density of DNA/RNA hybrids in ASD patients (log2-fold change > 1, adjusted P < 0.05), while 401 transcripts were significantly downregulated (log2-fold change <-1, adjusted p <0.05)
gene_id	baseMean	log2FoldChange	lfcSE	stat	pvalue	padj	gene_name
ENSG00000002079.14	10.4128	-8.39631	3.12428	-2.68744	0.00720014	0.0356152	MYH16
ENSG00000002746.15	28.7045	-6.64444	2.56233	-2.59312	0.00951088	0.0391264	HECW1
ENSG00000005073.6	19.338	-9.30504	3.12364	-2.97891	0.00289277	0.033207	HOXA11
ENSG00000007171.18	14.8754	-8.921	3.11913	-2.86009	0.00423521	0.033207	NOS2
ENSG00000009765.15	17.8504	-9.18802	3.12173	-2.94325	0.00324791	0.033207	IYD
ENSG00000021645.20	20.9585	-7.68171	2.53179	-3.0341	0.00241251	0.033207	NRXN3
ENSG00000024526.17	10.4128	-8.39631	3.12428	-2.68744	0.00720014	0.0356152	DEPDC1
ENSG00000065621.15	30.9691	6.30029	2.45335	2.56804	0.0102277	0.0405184	GSTO2
ENSG00000074181.9	19.338	-9.30504	3.12364	-2.97891	0.00289277	0.033207	NOTCH3
ENSG00000074935.14	16.3629	-9.06068	3.12023	-2.90385	0.00368599	0.033207	TUBE1
ENSG00000080561.14	10.4128	-8.39631	3.12428	-2.68744	0.00720014	0.0356152	MID2
ENSG00000081479.15	13.4542	-7.79711	2.81104	-2.77375	0.00554144	0.034165	LRP2
ENSG00000083307.12	34.5296	-7.41745	2.55996	-2.89749	0.00376163	0.033207	GRHL2
ENSG00000095203.15	7.43769	-7.89781	3.14488	-2.51132	0.0120279	0.0436061	EPB41L4B
ENSG00000104237.11	28.2632	-9.85835	3.13831	-3.14129	0.00168205	0.033207	RP1
ENSG00000104381.14	18.3745	-5.62219	2.15724	-2.6062	0.00915536	0.0383929	GDAP1
ENSG00000105697.9	22.3131	-9.51396	3.12817	-3.04139	0.00235492	0.033207	HAMP
ENSG00000105997.23	16.7456	-6.02659	2.47997	-2.4301	0.0150946	0.0482046	HOXA3
ENSG00000111799.22	27.1075	-6.85842	2.84114	-2.41397	0.0157799	0.0492243	COL12A1
ENSG00000112378.12	28.2632	-9.85835	3.13831	-3.14129	0.00168205	0.033207	PERP
ENSG00000112706.12	32.7258	-10.0716	3.14527	-3.20213	0.00136416	0.033207	IMPG1
ENSG00000116748.22	13.3878	-8.76635	3.11921	-2.81044	0.00494735	0.033207	AMPD1
ENSG00000117266.16	10.4128	-8.39631	3.12428	-2.68744	0.00720014	0.0356152	CDK18
ENSG00000118473.23	46.2386	-9.606	2.89652	-3.31639	0.000911892	0.033207	SGIP1
ENSG00000119547.6	14.9417	-7.95259	2.81277	-2.82732	0.00469397	0.033207	ONECUT2
ENSG00000122574.12	23.9997	-7.39758	2.81215	-2.63058	0.00852404	0.0383929	WIPF3
ENSG00000123415.16	12.033	-6.87167	2.79651	-2.45723	0.0140014	0.0475049	SMUG1
ENSG00000124134.9	26.4418	6.07216	2.30907	2.62969	0.00854616	0.0383929	KCNS1
ENSG00000125997.5	24.7165	-5.25173	2.16624	-2.42435	0.0153357	0.0486789	BPIFB9P
ENSG00000126787.13	22.5044	-7.53672	2.55743	-2.94699	0.00320881	0.033207	DLGAP5
ENSG00000127863.16	13.4542	-7.79711	2.81104	-2.77375	0.00554144	0.034165	TNFRSF19
ENSG00000129422.15	13.3878	-8.76635	3.11921	-2.81044	0.00494735	0.033207	MTUS1
ENSG00000132874.15	25.6708	-6.6651	2.49979	-2.66626	0.00766997	0.0366266	SLC14A2
ENSG00000138152.10	11.9003	-8.59314	3.12066	-2.75363	0.00589377	0.034165	BTBD16
ENSG00000138650.9	8.92522	-8.1684	3.13147	-2.60849	0.00909437	0.0383929	PCDH10
ENSG00000139219.19	18.0418	-7.20953	2.54741	-2.83014	0.0046527	0.033207	COL2A1
ENSG00000139329.5	16.3629	-9.06068	3.12023	-2.90385	0.00368599	0.033207	LUM
ENSG00000139926.16	10.4128	-8.39631	3.12428	-2.68744	0.00720014	0.0356152	FRMD6
ENSG00000140465.15	19.338	-9.30504	3.12364	-2.97891	0.00289277	0.033207	CYP1A1
ENSG00000142619.4	17.8504	-9.18802	3.12173	-2.94325	0.00324791	0.033207	PADI3
ENSG00000143036.17	11.9003	-8.59314	3.12066	-2.75363	0.00589377	0.034165	SLC44A3
ENSG00000145103.15	22.3131	-9.51396	3.12817	-3.04139	0.00235492	0.033207	ILDR1
ENSG00000147724.12	23.9333	-7.89107	2.81496	-2.80326	0.00505881	0.0333359	FAM135B
ENSG00000147869.5	14.8754	-8.921	3.11913	-2.86009	0.00423521	0.033207	CER1
ENSG00000148219.18	16.3629	-9.06068	3.12023	-2.90385	0.00368599	0.033207	ASTN2
ENSG00000149972.12	16.3629	-9.06068	3.12023	-2.90385	0.00368599	0.033207	CNTN5
ENSG00000151117.9	10.5377	-7.42579	2.83967	-2.61502	0.00892214	0.0383929	TMEM86A
ENSG00000152936.11	7.50405	-6.92189	2.8221	-2.45275	0.014177	0.0475049	LMNTD1
ENSG00000154654.15	11.9003	-8.59314	3.12066	-2.75363	0.00589377	0.034165	NCAM2
ENSG00000154864.14	14.8754	-8.921	3.11913	-2.86009	0.00423521	0.033207	PIEZO2
ENSG00000156218.13	10.4128	-8.39631	3.12428	-2.68744	0.00720014	0.0356152	ADAMTSL3
ENSG00000158458.21	14.8754	-8.921	3.11913	-2.86009	0.00423521	0.033207	NRG2
ENSG00000160505.16	32.7258	-10.0716	3.14527	-3.20213	0.00136416	0.033207	NLRP4
ENSG00000160716.6	16.9918	5.4351	2.21327	2.45569	0.0140616	0.0475049	CHRNB2
ENSG00000160862.13	7.43769	-7.89781	3.14488	-2.51132	0.0120279	0.0436061	AZGP1
ENSG00000163075.13	17.8504	-9.18802	3.12173	-2.94325	0.00324791	0.033207	CFAP221
ENSG00000163577.8	17.8504	-9.18802	3.12173	-2.94325	0.00324791	0.033207	EIF5A2
ENSG00000164485.15	44.6261	-10.5219	3.16359	-3.32594	0.00088121	0.033207	IL22RA2
ENSG00000164692.19	22.3131	-9.51396	3.12817	-3.04139	0.00235492	0.033207	COL1A2
ENSG00000164756.13	32.7258	-10.0716	3.14527	-3.20213	0.00136416	0.033207	SLC30A8
ENSG00000164796.18	32.7922	-9.10703	2.84741	-3.19835	0.00138214	0.033207	CSMD3
ENSG00000165300.8	16.3629	-9.06068	3.12023	-2.90385	0.00368599	0.033207	SLITRK5
ENSG00000165323.16	16.4293	-8.09293	2.81532	-2.8746	0.00404536	0.033207	FAT3
ENSG00000165762.3	8.92522	-8.1684	3.13147	-2.60849	0.00909437	0.0383929	OR4K2
ENSG00000166206.15	13.5206	-7.04584	2.79731	-2.51879	0.0117758	0.0436061	GABRB3
ENSG00000166984.12	10.4128	-8.39631	3.12428	-2.68744	0.00720014	0.0356152	TCP10L2
ENSG00000168502.17	12.0253	-7.62381	2.839	-2.68539	0.0072446	0.0356152	MTCL1
ENSG00000170264.13	19.5879	-6.97692	2.8656	-2.43472	0.0149035	0.0482046	FAM161A
ENSG00000171495.17	19.338	-9.30504	3.12364	-2.97891	0.00289277	0.033207	MROH2B
ENSG00000171714.13	10.4791	-7.4247	2.81056	-2.64171	0.00824886	0.0382945	ANO5
ENSG00000172000.7	13.3878	-8.76635	3.11921	-2.81044	0.00494735	0.033207	ZNF556
ENSG00000173040.13	8.92522	-8.1684	3.13147	-2.60849	0.00909437	0.0383929	EVC2
ENSG00000173258.13	11.9667	-7.62287	2.81021	-2.71256	0.00667656	0.0356152	ZNF483
ENSG00000173275.13	10.4128	-8.39631	3.12428	-2.68744	0.00720014	0.0356152	ZNF449
ENSG00000174028.6	11.9003	-8.59314	3.12066	-2.75363	0.00589377	0.034165	FAM3C2P
ENSG00000174808.12	23.8006	-9.60806	3.13063	-3.06905	0.0021474	0.033207	BTC
ENSG00000175497.17	20.8255	-9.41327	3.12581	-3.01146	0.00259993	0.033207	DPP10
ENSG00000175697.11	11.9003	-8.59314	3.12066	-2.75363	0.00589377	0.034165	GPR156
ENSG00000176136.6	19.338	-9.30504	3.12364	-2.97891	0.00289277	0.033207	MC5R
ENSG00000178053.20	14.8754	-8.921	3.11913	-2.86009	0.00423521	0.033207	MLF1
ENSG00000183242.13	12.0253	-7.62381	2.839	-2.68539	0.0072446	0.0356152	WT1-AS
ENSG00000184347.15	28.5286	-7.24895	2.82951	-2.56191	0.0104099	0.0407375	SLIT3
ENSG00000184898.7	14.9417	-7.95259	2.81277	-2.82732	0.00469397	0.033207	RBM43
ENSG00000185985.11	17.8504	-9.18802	3.12173	-2.94325	0.00324791	0.033207	SLITRK2
ENSG00000187134.14	16.4296	-8.09293	2.81532	-2.8746	0.00404535	0.033207	AKR1C1
ENSG00000187609.16	11.9003	-8.59314	3.12066	-2.75363	0.00589377	0.034165	EXD3
ENSG00000189136.9	16.3629	-9.06068	3.12023	-2.90385	0.00368599	0.033207	UBE2Q2P1
ENSG00000189275.5	32.8591	-8.35225	2.83229	-2.94894	0.0031887	0.033207	LINC01164
ENSG00000196090.13	16.3629	-9.06068	3.12023	-2.90385	0.00368599	0.033207	PTPRT
ENSG00000196091.15	41.651	-10.4218	3.1594	-3.29867	0.000971446	0.033207	MYBPC1
ENSG00000196475.6	8.92522	-8.1684	3.13147	-2.60849	0.00909437	0.0383929	GK2
ENSG00000197168.14	16.6792	-6.3398	2.5238	-2.51201	0.0120047	0.0436061	NEK5
ENSG00000197702.14	22.3131	-9.51396	3.12817	-3.04139	0.00235492	0.033207	PARVA
ENSG00000197712.12	13.5128	-7.79794	2.83965	-2.74609	0.00603095	0.034682	FAM114A1
ENSG00000198846.6	15.0081	-7.20127	2.79887	-2.57292	0.0100844	0.0403256	TOX
ENSG00000203757.2	26.7757	-9.77965	3.13573	-3.11878	0.00181603	0.033207	OR6K3
ENSG00000212719.14	23.9333	-7.89107	2.81496	-2.80326	0.00505881	0.0333359	LINC02693
ENSG00000213160.10	34.2134	-10.1362	3.1477	-3.22018	0.00128108	0.033207	KLHL23
ENSG00000213954.3	10.4128	-8.39631	3.12428	-2.68744	0.00720014	0.0356152	ATP5PDP3
ENSG00000214381.6	25.2881	-9.69641	3.13316	-3.09477	0.00196968	0.033207	LINC00488
ENSG00000214711.10	26.7757	-9.77965	3.13573	-3.11878	0.00181603	0.033207	CAPN14
ENSG00000215174.2	22.5121	-7.30311	2.8091	-2.59981	0.00932759	0.0385185	NLRP2B
ENSG00000215548.2	16.4293	-8.09293	2.81532	-2.8746	0.00404536	0.033207	FRG1JP
ENSG00000215909.3	14.8754	-8.921	3.11913	-2.86009	0.00423521	0.033207	BRWD1P1
ENSG00000218336.9	19.338	-9.30504	3.12364	-2.97891	0.00289277	0.033207	TENM3
ENSG00000221858.3	10.6041	-6.41143	2.53546	-2.52871	0.0114484	0.0435439	OR2A12
ENSG00000222394.2	10.4128	-8.39631	3.12428	-2.68744	0.00720014	0.0356152	Y_RNA
ENSG00000224271.7	10.5377	-7.42579	2.83967	-2.61502	0.00892214	0.0383929	ENSG00000224271
ENSG00000224795.3	19.338	-9.30504	3.12364	-2.97891	0.00289277	0.033207	NTM-AS1
ENSG00000224934.6	14.8754	-8.921	3.11913	-2.86009	0.00423521	0.033207	ENSG00000224934
ENSG00000225622.1	16.3629	-9.06068	3.12023	-2.90385	0.00368599	0.033207	PPIAP17
ENSG00000225652.2	29.8171	-8.96812	2.84163	-3.15598	0.00159962	0.033207	KCNMA1-AS3
ENSG00000226159.2	20.9505	-8.44743	2.85182	-2.96212	0.00305529	0.033207	LINC01375
ENSG00000226812.2	19.338	-9.30504	3.12364	-2.97891	0.00289277	0.033207	ENSG00000226812
ENSG00000226990.1	14.8754	-8.921	3.11913	-2.86009	0.00423521	0.033207	ENSG00000226990
ENSG00000227349.1	11.9003	-8.59314	3.12066	-2.75363	0.00589377	0.034165	CEACAMP7
ENSG00000227646.7	20.8255	-9.41327	3.12581	-3.01146	0.00259993	0.033207	STEAP2-AS1
ENSG00000228127.3	23.8006	-9.60806	3.13063	-3.06905	0.0021474	0.033207	LINC01649
ENSG00000228718.2	13.3878	-8.76635	3.11921	-2.81044	0.00494735	0.033207	LINC02521
ENSG00000229717.3	20.8255	-9.41327	3.12581	-3.01146	0.00259993	0.033207	ENSG00000229717
ENSG00000230303.6	14.9417	-7.95259	2.81277	-2.82732	0.00469397	0.033207	ENSG00000230303
ENSG00000230490.4	8.99158	-7.19498	2.8138	-2.55703	0.0105569	0.0408322	ENSG00000230490
ENSG00000230538.1	7.43769	-7.89781	3.14488	-2.51132	0.0120279	0.0436061	PNPLA10P
ENSG00000230873.9	31.4382	-7.7899	2.82654	-2.75598	0.00585164	0.034165	STMND1
ENSG00000231290.6	7.56265	-6.92342	2.85097	-2.42844	0.015164	0.0482046	APCDD1L-DT
ENSG00000231527.7	13.4542	-7.79711	2.81104	-2.77375	0.00554144	0.034165	FAM27C
ENSG00000231681.2	13.3878	-8.76635	3.11921	-2.81044	0.00494735	0.033207	ENSG00000231681
ENSG00000232044.8	20.9505	-8.44743	2.85182	-2.96212	0.00305529	0.033207	SILC1
ENSG00000232936.6	25.2881	-9.69641	3.13316	-3.09477	0.00196968	0.033207	ENSG00000232936
ENSG00000234129.9	8.92522	-8.1684	3.13147	-2.60849	0.00909437	0.0383929	ENSG00000234129
ENSG00000234456.10	17.8504	-9.18802	3.12173	-2.94325	0.00324791	0.033207	MAGI2-AS3
ENSG00000235491.1	16.3629	-9.06068	3.12023	-2.90385	0.00368599	0.033207	LINC01889
ENSG00000236497.2	29.7507	-9.93298	3.14033	-3.16304	0.00156131	0.033207	LINC01744
ENSG00000237053.1	23.8006	-9.60806	3.13063	-3.06905	0.0021474	0.033207	FUCA1P1
ENSG00000237620.1	17.8504	-9.18802	3.12173	-2.94325	0.00324791	0.033207	GCNT1P5
ENSG00000238102.3	22.3131	-9.51396	3.12817	-3.04139	0.00235492	0.033207	ENSG00000238102
ENSG00000239921.6	17.8504	-9.18802	3.12173	-2.94325	0.00324791	0.033207	LINC01471
ENSG00000245556.4	8.92522	-8.1684	3.13147	-2.60849	0.00909437	0.0383929	SCAMP1-AS1
ENSG00000246922.10	28.2632	-9.85835	3.13831	-3.14129	0.00168205	0.033207	UBAP1L
ENSG00000248847.2	13.3878	-8.76635	3.11921	-2.81044	0.00494735	0.033207	ENSG00000248847
ENSG00000249697.1	13.3878	-8.76635	3.11921	-2.81044	0.00494735	0.033207	ENSG00000249697
ENSG00000249896.2	22.3794	-8.54794	2.82689	-3.0238	0.00249623	0.033207	JAKMIP1-DT
ENSG00000250863.2	35.8259	-9.23398	2.87986	-3.2064	0.00134408	0.033207	ENSG00000250863
ENSG00000251537.4	25.4131	-8.73134	2.8606	-3.05227	0.00227114	0.033207	ENSG00000251537
ENSG00000253205.6	10.4128	-8.39631	3.12428	-2.68744	0.00720014	0.0356152	ENSG00000253205
ENSG00000253308.2	8.92522	-8.1684	3.13147	-2.60849	0.00909437	0.0383929	ENSG00000253308
ENSG00000253348.1	16.3629	-9.06068	3.12023	-2.90385	0.00368599	0.033207	ENSG00000253348
ENSG00000253819.2	10.4128	-8.39631	3.12428	-2.68744	0.00720014	0.0356152	LINC01151
ENSG00000255372.1	19.338	-9.30504	3.12364	-2.97891	0.00289277	0.033207	ENSG00000255372
ENSG00000255525.1	19.338	-9.30504	3.12364	-2.97891	0.00289277	0.033207	ENSG00000255525
ENSG00000257373.1	13.3878	-8.76635	3.11921	-2.81044	0.00494735	0.033207	ENSG00000257373
ENSG00000257454.1	16.4293	-8.09293	2.81532	-2.8746	0.00404536	0.033207	ENSG00000257454
ENSG00000258548.6	14.9417	-7.95259	2.81277	-2.82732	0.00469397	0.033207	LINC00645
ENSG00000258921.1	8.92522	-8.1684	3.13147	-2.60849	0.00909437	0.0383929	ENSG00000258921
ENSG00000259144.2	8.92522	-8.1684	3.13147	-2.60849	0.00909437	0.0383929	RANBP20P
ENSG00000259245.2	16.3629	-9.06068	3.12023	-2.90385	0.00368599	0.033207	LINC02853
ENSG00000260062.3	13.3878	-8.76635	3.11921	-2.81044	0.00494735	0.033207	GOLGA2P11
ENSG00000260410.2	8.99158	-7.19498	2.8138	-2.55703	0.0105569	0.0408322	ENSG00000260410
ENSG00000261671.1	14.8754	-8.921	3.11913	-2.86009	0.00423521	0.033207	ENSG00000261671
ENSG00000262786.1	7.43769	-7.89781	3.14488	-2.51132	0.0120279	0.0436061	ENSG00000262786
ENSG00000264958.2	13.3878	-8.76635	3.11921	-2.81044	0.00494735	0.033207	ALOX12P1
ENSG00000265552.1	8.92522	-8.1684	3.13147	-2.60849	0.00909437	0.0383929	ENSG00000265552
ENSG00000271046.1	14.8754	-8.921	3.11913	-2.86009	0.00423521	0.033207	ENSG00000271046
ENSG00000271171.3	35.7009	-10.198	3.15009	-3.23737	0.00120637	0.033207	LINC00904
ENSG00000271491.1	20.8255	-9.41327	3.12581	-3.01146	0.00259993	0.033207	ENSG00000271491
ENSG00000271519.1	17.8504	-9.18802	3.12173	-2.94325	0.00324791	0.033207	ENSG00000271519
ENSG00000271860.8	13.3878	-8.76635	3.11921	-2.81044	0.00494735	0.033207	ENSG00000271860
ENSG00000271900.1	11.9003	-8.59314	3.12066	-2.75363	0.00589377	0.034165	ENSG00000271900
ENSG00000273455.1	7.43769	-7.89781	3.14488	-2.51132	0.0120279	0.0436061	ENSG00000273455
ENSG00000275772.1	13.3878	-8.76635	3.11921	-2.81044	0.00494735	0.033207	ENSG00000275772
ENSG00000275830.3	16.3629	-9.06068	3.12023	-2.90385	0.00368599	0.033207	ENSG00000275830
ENSG00000276316.1	16.3629	-9.06068	3.12023	-2.90385	0.00368599	0.033207	OR8G7P
ENSG00000279659.1	11.9003	-8.59314	3.12066	-2.75363	0.00589377	0.034165	ENSG00000279659
ENSG00000279712.1	10.4128	-8.39631	3.12428	-2.68744	0.00720014	0.0356152	ENSG00000279712
ENSG00000280086.1	26.7757	-9.77965	3.13573	-3.11878	0.00181603	0.033207	ENSG00000280086
ENSG00000284693.2	13.3878	-8.76635	3.11921	-2.81044	0.00494735	0.033207	LINC02606
ENSG00000286042.1	13.4542	-7.79711	2.81104	-2.77375	0.00554144	0.034165	LCAL1
ENSG00000286371.1	14.9417	-7.95259	2.81277	-2.82732	0.00469397	0.033207	ENSG00000286371
ENSG00000287014.1	22.438	-8.5484	2.85483	-2.99436	0.0027502	0.033207	ENSG00000287014
ENSG00000287558.1	16.4956	-7.34158	2.80102	-2.62104	0.00876618	0.0383929	ENSG00000287558
ENSG00000289089.1	10.4791	-7.4247	2.81056	-2.64171	0.00824886	0.0382945	ENSG00000289089
MSTRG.10120	16.4879	-8.09359	2.84366	-2.84618	0.00442467	0.033207	POLR2M
MSTRG.10133	113.919	8.18073	2.43073	3.36555	0.000763907	0.033207
MSTRG.10235	17.0119	-5.20551	2.11904	-2.45654	0.0140284	0.0475049	HERC1
MSTRG.10236	15.9664	5.34457	2.21316	2.41491	0.0157393	0.0491683	ENSG00000259589
MSTRG.10243	43.1753	6.78103	2.16142	3.13731	0.00170508	0.033207	SNX22
MSTRG.1027	11.9667	-7.62287	2.81021	-2.71256	0.00667656	0.0356152	TCEANC2
MSTRG.10289	20.3419	5.694	2.21493	2.57073	0.0101484	0.0403702	SLC24A1
MSTRG.10367	13.3878	-8.76635	3.11921	-2.81044	0.00494735	0.033207	CT62
MSTRG.10455	24.711	5.97466	2.26395	2.63905	0.00831394	0.0383929	ENSG00000260660
MSTRG.10477	32.0128	-5.9153	2.22127	-2.66302	0.00774423	0.0368795	NRG4
MSTRG.10504	35.5183	6.49939	2.15054	3.02221	0.00250939	0.033207	TSPAN3
MSTRG.10550	20.2271	5.68597	2.22571	2.55468	0.0106286	0.0409286	CTSH
MSTRG.10566	68.8554	5.50771	1.87279	2.94091	0.00327254	0.033207	STARD5
MSTRG.10613	69.1317	7.45984	2.32377	3.21023	0.0013263	0.033207	ENSG00000259375
MSTRG.10620	27.9684	6.15368	2.24687	2.73878	0.00616672	0.0349072	ENSG00000259407
MSTRG.10623	11.9003	-8.59314	3.12066	-2.75363	0.00589377	0.034165	NTRK3-AS1
MSTRG.10941	14.8754	-8.921	3.11913	-2.86009	0.00423521	0.033207	LINC00254
MSTRG.10963	16.6206	-6.57614	2.49791	-2.63265	0.00847204	0.0383929	MIR6767
MSTRG.11014	281.669	8.23696	2.02007	4.07756	4.55103e-05	0.0246666	MMP25-AS1
MSTRG.11015	24.0641	5.93808	2.15089	2.76075	0.00576682	0.034165	MMP25
MSTRG.11055	37.3214	-8.53137	2.56651	-3.32412	0.000886996	0.033207	TFAP4
MSTRG.11107	46.3712	6.88374	2.31553	2.97285	0.00295044	0.033207	PPL
MSTRG.11126	40.9614	6.70418	2.35992	2.84085	0.00449938	0.033207	ENSG00000260349
MSTRG.11149	26.9043	6.0985	2.16378	2.81845	0.00482565	0.033207	DEXI
MSTRG.11184	20.0749	5.67609	2.19971	2.58039	0.00986898	0.0399924	ENSG00000262999
MSTRG.11191	25.4884	6.01896	2.46403	2.44273	0.0145767	0.0480277	ENSG00000260378
MSTRG.11216	13.5792	-6.78517	2.53838	-2.67303	0.00751694	0.0362956	ERCC4
MSTRG.11452	46.349	4.93533	1.92814	2.55963	0.0104784	0.0408322	CLN3
MSTRG.11476	24.066	-6.99794	2.82129	-2.4804	0.0131234	0.0463382	SNX29P2
MSTRG.11531	73.1965	7.54246	2.22371	3.39184	0.00069424	0.033207	CORO1A-AS1
MSTRG.11564	17.6091	5.48676	2.17239	2.52568	0.0115474	0.0436061	ENSG00000261332
MSTRG.11599	20.3996	5.69806	2.21763	2.56944	0.0101864	0.0404469	ENSG00000260304
MSTRG.11639	30.5827	-5.75165	2.22633	-2.58346	0.00978149	0.0397121
MSTRG.11698	67.5222	7.42617	2.1747	3.4148	0.000638285	0.033207	BRD7
MSTRG.11715	18.0372	5.51998	2.24944	2.45393	0.0141303	0.0475049	ENSG00000260249
MSTRG.11716	7.43769	-7.89781	3.14488	-2.51132	0.0120279	0.0436061	SNX20
MSTRG.11746	20.9582	-7.69561	2.80921	-2.73942	0.00615474	0.0349072	RPGRIP1L
MSTRG.11793	45.3216	5.59501	2.28763	2.44577	0.0144542	0.0477353	ENSG00000260467
MSTRG.11923	39.7557	6.66157	2.19225	3.03869	0.00237609	0.033207	ENSG00000261469
MSTRG.11955	20.4282	5.70021	2.21233	2.57656	0.00997889	0.0401377	SLC7A6OS
MSTRG.11983	17.5335	5.4792	2.26377	2.42039	0.015504	0.0489101	ENSG00000247228
MSTRG.12018	18.2331	-6.15466	2.48317	-2.47855	0.0131919	0.0464285	AP1G1
MSTRG.1202	26.7757	-9.77965	3.13573	-3.11878	0.00181603	0.033207	USP33
MSTRG.121	15.0667	-6.94098	2.54098	-2.73161	0.00630256	0.0352163	NPHP4
MSTRG.12143	23.9336	-7.87806	2.5388	-3.10307	0.00191524	0.033207	ENSG00000279476
MSTRG.12188	24.1307	5.9403	2.26054	2.62782	0.00859331	0.0383929	ENSG00000261471
MSTRG.12309	21.9236	5.80206	2.22073	2.61268	0.00898361	0.0383929	ENSG00000260279
MSTRG.12329	25.5269	6.02122	2.44929	2.45836	0.0139574	0.0475049	CDK10
MSTRG.12333	28.4623	6.17861	2.28503	2.70396	0.00685195	0.0356152	VPS9D1-AS1
MSTRG.12335	105.34	8.06774	2.33353	3.45732	0.000545586	0.033207	FANCA
MSTRG.12485	24.4853	5.96166	2.21978	2.68569	0.00723793	0.0356152	ENSG00000262884
MSTRG.12539	19.6395	5.64286	2.32162	2.43057	0.015075	0.0482046	CHRNE
MSTRG.12567	16.3497	5.37937	2.20316	2.44166	0.0146199	0.0480969	PRAL
MSTRG.12629	23.2496	5.88635	2.4238	2.42856	0.0151588	0.0482046	NAA38
MSTRG.12632	9.8207	-5.85962	1.90631	-3.07381	0.00211344	0.033207	VAMP2
MSTRG.12660	248.273	7.38951	2.07049	3.56896	0.000358399	0.033207	MYH10
MSTRG.12715	7.50405	-6.92189	2.8221	-2.45275	0.014177	0.0475049	TBC1D26
MSTRG.12919	20.6027	5.71309	2.18939	2.60945	0.00906881	0.0383929	ENSG00000264577
MSTRG.12997	15.4283	5.29546	2.18886	2.41928	0.0155513	0.0489101	ENSG00000276250
MSTRG.13136	56.7739	7.17557	2.30608	3.11158	0.00186087	0.033207	LIG3
MSTRG.13202	35.4549	5.23282	1.9654	2.66247	0.00775694	0.0368795	ENSG00000265784
MSTRG.13232	32.2425	6.35881	2.29679	2.76856	0.00563038	0.034165	RARA-AS1
MSTRG.13233	70.8437	7.49518	2.34458	3.19681	0.00138956	0.033207	ENSG00000278918
MSTRG.13255	30.4164	-6.01762	2.45913	-2.44706	0.0144028	0.0477353	RAB5C
MSTRG.13514	35.0336	6.47848	2.36693	2.73708	0.00619875	0.0349971	ABI3
MSTRG.13528	18.6039	5.56629	2.16386	2.57239	0.0101	0.0403256	ENSG00000236472
MSTRG.13591	37.318	6.56967	2.39122	2.74741	0.00600678	0.034682	ENSG00000262112
MSTRG.13726	21.1499	-6.56983	2.24252	-2.92967	0.00339323	0.033207	TANC2
MSTRG.13744	30.8504	6.29586	2.16885	2.90286	0.00369772	0.033207	MAP3K3
MSTRG.13746	41.5026	6.72376	2.17481	3.09165	0.00199046	0.033207	CCDC47
MSTRG.13747	17.8774	5.50701	2.279	2.41641	0.0156743	0.0491053	LIMD2
MSTRG.13786	7.43769	-7.89781	3.14488	-2.51132	0.0120279	0.0436061	HELZ
MSTRG.13946	26.9006	-8.8148	2.86344	-3.07839	0.00208122	0.033207	ACOX1
MSTRG.13968	25.1212	5.99935	2.16698	2.76853	0.00563099	0.034165	ZACN
MSTRG.14060	94.909	5.96937	1.82622	3.26871	0.0010804	0.033207	RNF213-AS1
MSTRG.14062	36.6176	6.54244	2.35804	2.77452	0.00552831	0.034165	BAIAP2
MSTRG.14071	22.7328	5.85461	2.21551	2.64256	0.00822828	0.0382945	ENSG00000260005
MSTRG.14092	35.1944	6.48571	2.21137	2.93289	0.00335823	0.033207	ENSG00000262413
MSTRG.14106	15.4872	5.30091	2.19072	2.41971	0.0155331	0.0489101	ENSG00000262831
MSTRG.14119	21.3954	5.76618	2.34007	2.4641	0.0137357	0.0474716	SLC16A3
MSTRG.14122	531.325	9.15588	2.17125	4.21687	2.47712e-05	0.0190815	CSNK1D
MSTRG.14141	8.92522	-8.1684	3.13147	-2.60849	0.00909437	0.0383929	ENSG00000264812
MSTRG.1415	7.43769	-7.89781	3.14488	-2.51132	0.0120279	0.0436061	ENSG00000233184
MSTRG.14276	30.3397	6.27081	2.29551	2.73178	0.00629938	0.0352163	MYL12-AS1
MSTRG.14281	23.3277	5.89094	2.40689	2.44753	0.0143837	0.0477353	ENSG00000265907
MSTRG.14292	33.3602	6.40771	2.40214	2.6675	0.00764186	0.0366266	ENSG00000266049
MSTRG.14381	13.3878	-8.76635	3.11921	-2.81044	0.00494735	0.033207	ENSG00000280302
MSTRG.14387	16.4962	-7.33787	2.80132	-2.61943	0.00880758	0.0383929	PTPN2
MSTRG.14547	18.2409	-6.06904	2.49619	-2.43132	0.015044	0.0482046	ELP2
MSTRG.14643	16.9529	-6.79761	2.49131	-2.72853	0.00636181	0.0353238	MBD2
MSTRG.14684	21.0246	-7.20206	2.8064	-2.5663	0.0102791	0.0405184	ENSG00000267284
MSTRG.14718	22.6293	-6.79459	2.53639	-2.67885	0.00738763	0.0359919	KDSR
MSTRG.14800	33.9573	6.43369	2.2626	2.8435	0.00446212	0.033207	ENSG00000278330
MSTRG.14860	41.2333	6.71403	2.23116	3.0092	0.00261932	0.033207	ENSG00000279753
MSTRG.14875	15.7312	5.32345	2.21078	2.40795	0.0160422	0.0498273	APC2
MSTRG.14885	10.4791	-7.4247	2.81056	-2.64171	0.00824886	0.0382945	TCF3
MSTRG.14902	26.1294	6.05629	2.15907	2.80505	0.00503091	0.0333359	ENSG00000275468
MSTRG.14949	33.0231	5.12893	1.89798	2.70231	0.00688586	0.0356152	ENSG00000267469
MSTRG.15171	183.953	6.49511	1.88715	3.44175	0.000577961	0.033207	ENSG00000274425
MSTRG.15177	28.8536	-6.12622	2.18082	-2.80913	0.00496752	0.0332394	S1PR2
MSTRG.15203	35.4678	5.23564	2.13807	2.44877	0.0143346	0.0477353	ENSG00000267576
MSTRG.15296	96.2076	6.68398	2.038	3.27968	0.00103924	0.033207	ENSG00000267598
MSTRG.15328	127.697	7.09434	2.08467	3.4031	0.000666254	0.033207	ENSG00000267379
MSTRG.15329	222.114	9.14426	2.42887	3.76483	0.000166663	0.033207	DDX39A
MSTRG.15339	24.8338	5.98177	2.33345	2.56349	0.0103625	0.0406875
MSTRG.15372	35.0847	6.48088	2.23752	2.89646	0.00377404	0.033207	ENSG00000269243
MSTRG.15418	26.5862	6.08012	2.31827	2.6227	0.0087236	0.0383929	ENSG00000268056
MSTRG.15457	25.1762	6.00161	2.25038	2.66693	0.00765483	0.0366266	MAST3-AS1
MSTRG.15780	9.1832	-5.66349	2.26242	-2.50329	0.0123044	0.0441656	DYRK1B
MSTRG.15815	19.3368	5.62031	2.27073	2.47511	0.0133194	0.0466503	CYP2T1P
MSTRG.15837	19.8562	5.66	2.17016	2.6081	0.00910453	0.0383929	CCDC97
MSTRG.15887	16.4962	-7.33787	2.80132	-2.61943	0.00880758	0.0383929	CEACAM8
MSTRG.1613	10.4128	-8.39631	3.12428	-2.68744	0.00720014	0.0356152
MSTRG.16201	8.92522	-8.1684	3.13147	-2.60849	0.00909437	0.0383929	ZNF761
MSTRG.16213	84.8394	6.50274	2.11517	3.07434	0.00210972	0.033207	ENSG00000232220
MSTRG.16325	19.6299	5.64256	2.22952	2.53084	0.0113788	0.0433555	ZNF552
MSTRG.16328	35.2685	6.48859	2.20522	2.94237	0.00325707	0.033207	ZNF417
MSTRG.16359	19.8482	5.65778	2.30625	2.45324	0.0141577	0.0475049	ENSG00000283103
MSTRG.1648	36.8147	-5.56056	2.15748	-2.57733	0.00995655	0.0401223
MSTRG.16723	16.3629	-9.06068	3.12023	-2.90385	0.00368599	0.033207	RN7SL516P
MSTRG.16749	3230.02	-6.23859	1.36028	-4.58624	4.51296e-06	0.0097841
MSTRG.16826	19.4629	-8.33884	2.84895	-2.92699	0.00342265	0.033207	ARHGEF33
MSTRG.16924	19.4629	-8.33884	2.84895	-2.92699	0.00342265	0.033207	MSH2
MSTRG.17140	20.8255	-9.41327	3.12581	-3.01146	0.00259993	0.033207	MEIS1
MSTRG.17227	28.8281	6.19698	2.33524	2.65368	0.00796182	0.0375244	ENSG00000289327
MSTRG.17422	22.3535	5.82947	2.33044	2.50145	0.0123687	0.0443228	STARD7-AS1
MSTRG.17485	11.9003	-8.59314	3.12066	-2.75363	0.00589377	0.034165
MSTRG.17509	45.4512	6.85435	2.38618	2.87252	0.0040721	0.033207	CNOT11
MSTRG.17520	35.0455	6.47913	2.48684	2.60537	0.00917751	0.0384109	IL1R2
MSTRG.17582	20.9582	-7.69561	2.80921	-2.73942	0.00615474	0.0349072	NPHP1
MSTRG.17665	16.562	-6.84802	2.79892	-2.44667	0.0144183	0.0477353	PTPN4
MSTRG.17685	19.8485	5.6578	2.30602	2.45349	0.0141478	0.0475049	ENSG00000286145
MSTRG.17821	53.3135	7.08479	2.29828	3.08265	0.00205166	0.033207	ENSG00000228655
MSTRG.17828	15.1997	-6.07102	2.22619	-2.72709	0.00638959	0.0353238	EPC2
MSTRG.17923	22.0864	5.81195	2.3909	2.43086	0.0150629	0.0482046	LY75
MSTRG.17947	22.696	-6.48584	2.26776	-2.86002	0.00423608	0.033207	DPP4-DT
MSTRG.17992	15.0084	-7.18453	2.51778	-2.85352	0.00432385	0.033207	UBR3
MSTRG.18011	22.3131	-9.51396	3.12817	-3.04139	0.00235492	0.033207	CYBRD1
MSTRG.18019	22.3794	-8.54794	2.82689	-3.0238	0.00249623	0.033207	MAP3K20
MSTRG.18110	23.0455	5.87376	2.34639	2.50332	0.0123035	0.0441656	NEUROD1
MSTRG.18112	25.6047	-6.97608	2.54272	-2.74355	0.00607785	0.0348592	ITPRID2
MSTRG.18118	16.4293	-8.09293	2.81532	-2.8746	0.00404536	0.033207	ZC3H15
MSTRG.1812	362.542	8.60197	2.04689	4.20245	2.64043e-05	0.0190815	ADAMTSL4
MSTRG.18138	16.3629	-9.06068	3.12023	-2.90385	0.00368599	0.033207	MIR3129
MSTRG.1814	39.4497	6.65046	2.24709	2.95958	0.00308056	0.033207	ENSG00000289457
MSTRG.18163	36.2432	4.56544	1.84751	2.47113	0.0134687	0.0467202	TTN-AS1
MSTRG.18209	47.1087	6.90606	2.4443	2.82537	0.00472261	0.033207	ENSG00000272211
MSTRG.18215	28.2632	-9.85835	3.13831	-3.14129	0.00168205	0.033207	HECW2
MSTRG.18244	14.8754	-8.921	3.11913	-2.86009	0.00423521	0.033207	ENSG00000222017
MSTRG.18274	82.2957	5.77632	1.95397	2.95619	0.00311461	0.033207	IMPDH1P10
MSTRG.18275	161.164	8.6814	2.34248	3.70608	0.000210494	0.033207	CFLAR-AS1
MSTRG.18297	8.92522	-8.1684	3.13147	-2.60849	0.00909437	0.0383929	BMPR2
MSTRG.1832	16.7331	5.41283	2.18133	2.48143	0.0130855	0.0462797	CERS2
MSTRG.18336	21.1496	-6.57582	2.49922	-2.63115	0.00850954	0.0383929	NDUFS1
MSTRG.18346	15.0081	-7.20127	2.79887	-2.57292	0.0100844	0.0403256	PLEKHM3
MSTRG.1835	38.7894	6.62553	2.34536	2.82495	0.00472881	0.033207	C1orf56
MSTRG.18387	25.3545	-8.73094	2.83298	-3.08189	0.00205689	0.033207	ENSG00000286965
MSTRG.18392	23.9919	-7.63108	2.56073	-2.98004	0.0028821	0.033207	ABCA12
MSTRG.18470	17.9168	-8.22082	2.818	-2.91726	0.00353125	0.033207	STK11IP
MSTRG.18502	19.338	-9.30504	3.12364	-2.97891	0.00289277	0.033207	MFF
MSTRG.18512	31.7745	6.33805	2.20003	2.8809	0.00396547	0.033207	ENSG00000225963
MSTRG.18603	18.6083	5.56506	2.26363	2.45847	0.013953	0.0475049	ENSG00000286307
MSTRG.18621	16.2096	5.36809	2.16852	2.47546	0.0133063	0.0466503	SNED1
MSTRG.18676	19.7092	5.64759	2.31775	2.43667	0.0148234	0.0482046	ENSG00000229728
MSTRG.18730	124.403	7.0575	2.1457	3.28914	0.00100493	0.033207	PANK2
MSTRG.18945	26.4711	6.07417	2.26094	2.68657	0.00721908	0.0356152	MYH7B
MSTRG.18953	33.6405	-5.71986	2.14242	-2.66981	0.00758944	0.0365643	DYNLRB1
MSTRG.19000	10.4128	-8.39631	3.12428	-2.68744	0.00720014	0.0356152	CNBD2
MSTRG.19023	23.6452	5.91103	2.25515	2.62113	0.00876388	0.0383929	TLDC2
MSTRG.19029	32.02	-5.88275	2.15027	-2.73582	0.00622253	0.0350401
MSTRG.19070	26.5212	6.07632	2.43021	2.50033	0.0124078	0.0443896	TTPAL
MSTRG.19080	25.2881	-9.69641	3.13316	-3.09477	0.00196968	0.033207
MSTRG.19112	34.0481	6.43726	2.48719	2.58816	0.00964895	0.0393954	SLC12A5-AS1
MSTRG.19140	22.9456	5.86767	2.25568	2.60128	0.00928761	0.0385185	ENSG00000255438
MSTRG.19144	91.4997	7.86454	2.28409	3.44318	0.000574919	0.033207	ENSG00000286159
MSTRG.19191	17.7718	5.4985	2.25476	2.43862	0.0147434	0.0482046	RIPOR3
MSTRG.19262	21.1587	5.74996	2.36602	2.43022	0.0150896	0.0482046	ATP5F1E
MSTRG.19300	11.9003	-8.59314	3.12066	-2.75363	0.00589377	0.034165
MSTRG.19358	25.2689	6.00745	2.20442	2.72519	0.0064265	0.0353621	UCKL1
MSTRG.19381	16.2335	5.37055	2.1727	2.47183	0.0134424	0.0467202	TNFRSF6B
MSTRG.19594	36.6122	6.54232	2.2564	2.89945	0.00373818	0.033207	IL10RB-DT
MSTRG.19651	10.5377	-7.42579	2.83967	-2.61502	0.00892214	0.0383929	CRYZL1
MSTRG.19672	23.7939	5.92047	2.25516	2.6253	0.00865716	0.0383929	KCNJ15
MSTRG.19676	24.7039	5.9744	2.32771	2.56664	0.0102689	0.0405184	SPATA20P1
MSTRG.19730	21.0255	-7.19714	2.80684	-2.56414	0.0103432	0.0406875	PKNOX1
MSTRG.19810	72.9719	7.53823	2.1831	3.45299	0.000554401	0.033207	COL18A1
MSTRG.19813	27.2684	6.11662	2.30765	2.65058	0.00803536	0.0377889	SLC19A1
MSTRG.19835	22.3017	5.82701	2.20321	2.64479	0.0081742	0.0382758	MCM3AP-AS1
MSTRG.19917	22.5121	-7.30311	2.8091	-2.59981	0.00932759	0.0385185	UFD1
MSTRG.19923	25.4721	6.01859	2.23057	2.69823	0.0069709	0.0356152	ENSG00000268292
MSTRG.20023	7.43769	-7.89781	3.14488	-2.51132	0.0120279	0.0436061	POM121L1P
MSTRG.20037	13.6455	-6.27935	2.49197	-2.51983	0.011741	0.0436061	BCR
MSTRG.20042	41.1956	6.71274	2.22346	3.01905	0.00253568	0.033207	RGL4
MSTRG.20188	66.7827	7.40993	2.36618	3.13159	0.0017386	0.033207	PIK3IP1
MSTRG.20269	17.8504	-9.18802	3.12173	-2.94325	0.00324791	0.033207	LGALS2
MSTRG.20276	18.7095	5.57303	2.23317	2.49557	0.0125755	0.0448415	PDXP-DT
MSTRG.20312	127.528	6.39952	1.8361	3.48538	0.000491438	0.033207	ENSG00000230149
MSTRG.20314	142.467	8.50344	2.40046	3.54242	0.000396469	0.033207	DNAL4
MSTRG.20325	26.4113	6.07142	2.18045	2.78448	0.00536145	0.034165	ENSG00000279833
MSTRG.20372	21.2176	5.75488	2.2454	2.56296	0.0103783	0.0406875	SGSM3
MSTRG.20424	20.8255	-9.41327	3.12581	-3.01146	0.00259993	0.033207	RRP7A
MSTRG.20533	13.4545	-7.79711	2.81104	-2.77375	0.00554142	0.034165	MIR6821
MSTRG.20552	34.0711	6.4384	2.28223	2.8211	0.00478596	0.033207	ENSG00000272821
MSTRG.20553	19.7385	5.65121	2.21034	2.55672	0.0105665	0.0408322	ODF3B
MSTRG.20603	21.3935	5.76696	2.21156	2.60764	0.00911687	0.0383929	SBF1
MSTRG.20720	26.835	6.09392	2.22241	2.74203	0.0061061	0.0349072	XPC-AS1
MSTRG.20732	100.483	5.63206	1.9854	2.83673	0.00455776	0.033207	MKRN2
MSTRG.20735	15.3916	-5.41348	2.18705	-2.47524	0.0133145	0.0466503	RBSN
MSTRG.20743	64.0016	5.41479	2.00176	2.70502	0.00683003	0.0356152	SH3BP5-AS1
MSTRG.20913	34.596	-7.10581	2.51778	-2.82225	0.00476882	0.033207	UBP1
MSTRG.20950	23.6487	5.9117	2.20478	2.68131	0.0073334	0.0358889	DLEC1
MSTRG.20961	76.3056	7.60247	2.33642	3.25389	0.00113834	0.033207	ENSG00000284669
MSTRG.20983	41.309	6.71661	2.47337	2.71557	0.00661612	0.0356152	TTC21A
MSTRG.2102	24.2123	5.94585	2.18574	2.72029	0.00652248	0.0356152	ENSG00000228863
MSTRG.21050	8.92522	-8.1684	3.13147	-2.60849	0.00909437	0.0383929	SOCS5P3
MSTRG.21178	30.7241	-5.50105	2.12424	-2.58966	0.00960712	0.0392986	TUSC2
MSTRG.21358	38.5614	6.61695	2.42701	2.72638	0.00640325	0.0353238	PSMD6
MSTRG.21372	7.43769	-7.89781	3.14488	-2.51132	0.0120279	0.0436061	EOGT
MSTRG.21404	16.4293	-8.09293	2.81532	-2.8746	0.00404536	0.033207	ENSG00000242618
MSTRG.21430	248.633	-5.00235	1.89877	-2.63452	0.00842563	0.0383929
MSTRG.21681	11.9003	-8.59314	3.12066	-2.75363	0.00589377	0.034165	IQCB1
MSTRG.21708	16.4293	-8.09293	2.81532	-2.8746	0.00404536	0.033207	SEC22A
MSTRG.21901	81.4264	7.69627	2.24966	3.42109	0.000623716	0.033207	KY
MSTRG.21910	20.9505	-8.44743	2.85182	-2.96212	0.00305529	0.033207
MSTRG.22026	14.8754	-8.921	3.11913	-2.86009	0.00423521	0.033207	HNRNPA1P24
MSTRG.22058	35.4445	6.49622	2.15971	3.00791	0.00263054	0.033207	MBNL1-AS1
MSTRG.22061	20.4803	5.70328	2.27063	2.51176	0.0120131	0.0436061	TMEM14EP
MSTRG.22069	23.3078	5.88975	2.36664	2.48865	0.0128229	0.0454251	MME-AS1
MSTRG.22138	21.9497	5.80518	2.15356	2.69562	0.00702572	0.0356152	ENSG00000269888
MSTRG.22238	13.3878	-8.76635	3.11921	-2.81044	0.00494735	0.033207	ENSG00000241473
MSTRG.22305	7.50405	-6.92189	2.8221	-2.45275	0.014177	0.0475049	TMEM41A
MSTRG.22306	22.438	-8.5484	2.85483	-2.99436	0.0027502	0.033207
MSTRG.22361	42.4133	5.49596	2.10868	2.60635	0.00915138	0.0383929	ENSG00000285938
MSTRG.22443	18.8378	5.58325	2.20965	2.52675	0.0115122	0.0436061	ENSG00000287286
MSTRG.22497	15.3667	5.29036	2.1976	2.40733	0.0160696	0.0498412	PCGF3
MSTRG.22606	84.5765	5.89416	2.17445	2.71064	0.00671527	0.0356152	ENSG00000245748
MSTRG.22683	17.8504	-9.18802	3.12173	-2.94325	0.00324791	0.033207	QDPR
MSTRG.22690	92.0496	7.87308	2.40516	3.27341	0.00106257	0.033207	CC2D2A
MSTRG.22868	14.8754	-8.921	3.11913	-2.86009	0.00423521	0.033207	TEC
MSTRG.22971	16.3629	-9.06068	3.12023	-2.90385	0.00368599	0.033207	RNU6-699P
MSTRG.23128	13.3878	-8.76635	3.11921	-2.81044	0.00494735	0.033207	RPL30P5
MSTRG.23134	26.4792	6.0741	2.49623	2.43331	0.0149614	0.0482046	WDFY3-AS1
MSTRG.23187	25.2658	6.00664	2.26249	2.65488	0.00793356	0.0375244	FAM13A
MSTRG.23322	18.3081	-5.82221	2.17429	-2.67775	0.00741196	0.0360294	LEF1
MSTRG.23328	16.3629	-9.06068	3.12023	-2.90385	0.00368599	0.033207	SEC24B-AS1
MSTRG.23526	13.3878	-8.76635	3.11921	-2.81044	0.00494735	0.033207	ENSG00000279481
MSTRG.23578	36.3182	6.53099	2.22052	2.9412	0.00326941	0.033207	SH3D19
MSTRG.23591	19.4713	-7.58323	2.80656	-2.70197	0.00689296	0.0356152	MIR4453
MSTRG.23656	9.05824	-6.42074	2.51191	-2.55612	0.0105847	0.0408322	FNIP2
MSTRG.23777	86.9422	7.7907	2.43982	3.19315	0.0014073	0.033207	ENSG00000251139
MSTRG.23905	13.3878	-8.76635	3.11921	-2.81044	0.00494735	0.033207	RETREG1
MSTRG.23916	29.7507	-9.93298	3.14033	-3.16304	0.00156131	0.033207	LINC02211
MSTRG.23930	22.3131	-9.51396	3.12817	-3.04139	0.00235492	0.033207	ENSG00000233787
MSTRG.24070	18.1081	-6.70437	2.5012	-2.68046	0.00735205	0.0358992
MSTRG.24074	24.6573	-5.33469	2.15858	-2.47139	0.0134588	0.0467202
MSTRG.2414	24.9281	5.98691	2.34186	2.55648	0.0105737	0.0408322	SMG7
MSTRG.24153	25.8041	-6.19816	2.1828	-2.83955	0.0045177	0.033207	ANKRD55
MSTRG.24212	18.3993	5.54893	2.2386	2.47875	0.0131844	0.0464285	DIMT1
MSTRG.24303	11.9003	-8.59314	3.12066	-2.75363	0.00589377	0.034165	ENC1
MSTRG.24394	25.8624	-6.06664	2.23464	-2.71482	0.00663114	0.0356152	ZFYVE16
MSTRG.24425	117.846	8.2301	2.12082	3.88061	0.000104193	0.033207	ATG10
MSTRG.24435	37.9886	6.59535	2.39233	2.75688	0.00583566	0.034165	VCAN-AS1
MSTRG.2468	19.338	-9.30504	3.12364	-2.97891	0.00289277	0.033207	RGS1
MSTRG.24764	22.8074	5.85933	2.20411	2.65836	0.00785209	0.0372502	LINC02863
MSTRG.24767	41.7928	6.73395	2.16064	3.11664	0.00182925	0.033207	IRF1
MSTRG.24785	28.5384	6.18248	2.27764	2.71442	0.00663917	0.0356152	SLC22A5
MSTRG.24817	22.2059	5.82041	2.23817	2.60052	0.00930824	0.0385185	TCF7
MSTRG.24818	34.0958	6.43974	2.21097	2.91263	0.00358395	0.033207	CDKL3
MSTRG.24822	15.1336	-6.43251	2.49511	-2.57804	0.00993619	0.0401148	JADE2
MSTRG.24874	7.50434	-6.92189	2.82209	-2.45275	0.0141768	0.0475049	KDM3B
MSTRG.2489	16.3629	-9.06068	3.12023	-2.90385	0.00368599	0.033207	DENND1B
MSTRG.24917	16.4187	5.38448	2.23586	2.40824	0.0160297	0.0498273	SRA1
MSTRG.25050	64.883	4.97986	1.90405	2.6154	0.00891233	0.0383929
MSTRG.25130	39.5058	6.65241	2.20413	3.01816	0.00254312	0.033207	ENSG00000248544
MSTRG.25154	13.5128	-7.79794	2.83965	-2.74609	0.00603095	0.034682	GABRG2
MSTRG.25161	17.9168	-8.22082	2.818	-2.91726	0.00353125	0.033207	PANK3
MSTRG.25167	40.0349	6.67111	2.41437	2.76309	0.00572572	0.034165	C5orf58
MSTRG.25179	74.5047	7.56789	2.31737	3.26572	0.00109185	0.033207	INSYN2B
MSTRG.25202	16.9458	-5.36968	2.18718	-2.45507	0.0140857	0.0475049
MSTRG.25243	21.7004	5.78715	2.23377	2.59076	0.00957645	0.0392471	UNC5A
MSTRG.25264	66.4786	7.40345	2.25749	3.2795	0.00103992	0.033207	PRR7-AS1
MSTRG.25291	17.0944	5.44295	2.21114	2.4616	0.013832	0.0475049	HNRNPAB
MSTRG.25475	12.1586	-6.10151	2.49025	-2.45016	0.0142794	0.0477005	CAGE1
MSTRG.25500	60.9288	7.27752	2.31473	3.14401	0.00166651	0.033207	ENSG00000287920
MSTRG.2555	43.3576	6.78635	2.32248	2.92202	0.00347764	0.033207	SYT2
MSTRG.25805	11.9003	-8.59314	3.12066	-2.75363	0.00589377	0.034165	LINC01016
MSTRG.25816	50.7587	7.01407	2.2291	3.1466	0.00165182	0.033207	ENSG00000225339
MSTRG.25871	19.8172	5.65542	2.32869	2.42858	0.0151579	0.0482046	KCTD20
MSTRG.25935	28.7861	6.19468	2.54124	2.43766	0.0147828	0.0482046	TREML4
MSTRG.2595	12.0333	-6.85242	2.51239	-2.72745	0.00638256	0.0353238	ZC3H11A
MSTRG.26154	24.6603	5.97116	2.44885	2.43835	0.0147543	0.0482046	LINC00472
MSTRG.2619	13.6455	-6.27935	2.49197	-2.51983	0.011741	0.0436061	NUAK2
MSTRG.26297	13.3878	-8.76635	3.11921	-2.81044	0.00494735	0.033207	KLHL32
MSTRG.26367	16.5626	-6.82197	2.47514	-2.7562	0.00584778	0.034165	ARMC2
MSTRG.2645	25.2411	6.00481	2.43794	2.46307	0.0137755	0.0474805	EIF2D
MSTRG.2650	22.3043	5.8281	2.16316	2.69426	0.00705461	0.0356152	IL24
MSTRG.26526	29.9898	6.25412	2.34548	2.66646	0.00766554	0.0366266	ENSG00000234484
MSTRG.26646	23.9333	-7.89107	2.81496	-2.80326	0.00505881	0.0333359	ENSG00000259828
MSTRG.26760	19.338	-9.30504	3.12364	-2.97891	0.00289277	0.033207
MSTRG.26824	77.5439	7.62564	2.28399	3.33874	0.000841586	0.033207	TAGAP-AS1
MSTRG.2692	31.6147	5.06556	1.97355	2.56673	0.0102662	0.0405184	C1orf74
MSTRG.27125	16.7257	5.4112	2.24969	2.4053	0.016159	0.0499041	TMEM184A
MSTRG.27157	14.8754	-8.921	3.11913	-2.86009	0.00423521	0.033207
MSTRG.27176	15.1331	-6.43538	2.49483	-2.57949	0.00989469	0.0400218	WIPI2
MSTRG.27317	19.4043	-8.33829	2.82087	-2.95593	0.00311729	0.033207	ENSG00000223561
MSTRG.27525	41.2113	6.71312	2.2706	2.95655	0.00311105	0.033207	COA1
MSTRG.27546	15.8014	5.32986	2.19379	2.42952	0.0151186	0.0482046	ENSG00000239775
MSTRG.27547	29.5336	6.23235	2.22853	2.79662	0.00516404	0.0336205	PGAM2
MSTRG.27548	22.707	5.85228	2.40643	2.43194	0.0150184	0.0482046	POLM
MSTRG.27720	11.9003	-8.59314	3.12066	-2.75363	0.00589377	0.034165	TBL2
MSTRG.27728	7.43769	-7.89781	3.14488	-2.51132	0.0120279	0.0436061	CLDN3
MSTRG.27835	53.7231	7.09578	2.3682	2.99627	0.00273304	0.033207	ENSG00000228113
MSTRG.27908	7.43769	-7.89781	3.14488	-2.51132	0.0120279	0.0436061	RPS3AP29
MSTRG.27918	41.2309	6.71427	2.18211	3.07697	0.0020912	0.033207	PDAP1
MSTRG.27933	13.3878	-8.76635	3.11921	-2.81044	0.00494735	0.033207	TRIM4
MSTRG.2796	15.944	5.34356	2.17331	2.45872	0.0139433	0.0475049	EPHX1
MSTRG.27967	48.1585	6.93798	2.33997	2.96498	0.003027	0.033207	GIGYF1
MSTRG.27993	30.3331	-6.25155	2.17647	-2.87233	0.00407453	0.033207
MSTRG.28060	43.1097	6.77799	2.36071	2.87117	0.0040896	0.033207
MSTRG.28081	11.9003	-8.59314	3.12066	-2.75363	0.00589377	0.034165
MSTRG.28150	12.2246	-5.73721	2.21914	-2.58533	0.00972861	0.0395715	LSMEM1
MSTRG.28218	27.5421	6.13205	2.17164	2.8237	0.00474733	0.033207	CICP14
MSTRG.28288	48.7936	5.69812	2.00493	2.84205	0.00448249	0.033207	LINC00513
MSTRG.28293	20.8919	-8.44693	2.82385	-2.99128	0.00277815	0.033207	MKLN1
MSTRG.28307	55.4587	5.8841	1.99564	2.94847	0.00319348	0.033207	CYREN
MSTRG.28382	37.1884	-10.2573	3.15279	-3.2534	0.00114034	0.033207	CLEC5A
MSTRG.28426	75.7695	6.33735	2.01938	3.13827	0.0016995	0.033207	EPHA1
MSTRG.28470	16.3629	-9.06068	3.12023	-2.90385	0.00368599	0.033207	OR2A3P
MSTRG.28512	22.9537	-5.71176	2.2087	-2.58603	0.00970887	0.0395655
MSTRG.2866	16.3629	-9.06068	3.12023	-2.90385	0.00368599	0.033207	MIR1182
MSTRG.28674	57.5781	7.19585	2.48056	2.9009	0.00372095	0.033207	FAM86B3P
MSTRG.28766	15.0003	-7.95333	2.84147	-2.79902	0.00512582	0.0334722	ZDHHC2
MSTRG.2878	15.4083	5.29546	2.17142	2.43871	0.0147396	0.0482046	ENSG00000269934
MSTRG.28831	38.4155	6.61156	2.3441	2.82051	0.00479476	0.033207
MSTRG.2893	18.2257	5.53536	2.22094	2.49235	0.0126902	0.0450284	ENSG00000286071
MSTRG.28934	7.43769	-7.89781	3.14488	-2.51132	0.0120279	0.0436061	GTF2E2
MSTRG.28949	17.9168	-8.22082	2.818	-2.91726	0.00353125	0.033207	NRG1
MSTRG.28964	13.3878	-8.76635	3.11921	-2.81044	0.00494735	0.033207	ENSG00000286693
MSTRG.28973	53.9476	7.10187	2.30099	3.08645	0.00202563	0.033207	ENSG00000280064
MSTRG.29005	16.3629	-9.06068	3.12023	-2.90385	0.00368599	0.033207	ADAM9
MSTRG.29007	42.6827	-5.91785	2.16419	-2.73444	0.00624857	0.0350956	KAT6A
MSTRG.29096	9.11655	-6.18049	2.5367	-2.43643	0.0148331	0.0482046
MSTRG.29119	25.3548	-8.73094	2.83298	-3.08189	0.00205689	0.033207	ENSG00000287105
MSTRG.29205	31.3046	-9.03924	2.8444	-3.17791	0.00148341	0.033207	ENSG00000213791
MSTRG.2924	8.92522	-8.1684	3.13147	-2.60849	0.00909437	0.0383929	MTCYBP15
MSTRG.29366	15.0003	-7.95333	2.84147	-2.79902	0.00512582	0.0334722	GAPDHP62
MSTRG.29411	8.92522	-8.1684	3.13147	-2.60849	0.00909437	0.0383929	MAILR
MSTRG.29438	8.99158	-7.19498	2.8138	-2.55703	0.0105569	0.0408322	PKHD1L1
MSTRG.2946	16.4293	-8.09293	2.81532	-2.8746	0.00404536	0.033207	FMN2
MSTRG.29513	20.5039	5.70599	2.18259	2.61432	0.00894044	0.0383929	NDUFB9
MSTRG.29552	38.6365	6.61991	2.30742	2.86897	0.00411811	0.033207	ENSG00000253720
MSTRG.29553	17.8504	-9.18802	3.12173	-2.94325	0.00324791	0.033207
MSTRG.29554	55.1832	7.13452	2.38091	2.99656	0.00273049	0.033207	ENSG00000287195
MSTRG.29583	53.8118	7.0982	2.31791	3.06232	0.00219627	0.033207	PTCSC1
MSTRG.29597	15.0003	-7.95333	2.84147	-2.79902	0.00512582	0.0334722	ENSG00000259820
MSTRG.29627	62.7897	7.32095	2.38642	3.06776	0.00215673	0.033207	DENND3
MSTRG.29634	27.948	6.15243	2.27396	2.70561	0.006818	0.0356152	SLC45A4
MSTRG.29765	35.9282	6.51485	2.38785	2.72834	0.00636548	0.0353238	ENSG00000227155
MSTRG.29812	26.1123	-5.54366	2.26105	-2.45181	0.014214	0.0475556	KIAA2026
MSTRG.29935	19.5293	-7.32708	2.55073	-2.87254	0.00407184	0.033207	APTX
MSTRG.29977	34.6915	6.46433	2.34474	2.75695	0.00583441	0.034165	UBAP2
MSTRG.29986	19.0055	5.59507	2.32536	2.40611	0.0161234	0.0498651	C9orf131
MSTRG.29997	19.4629	-8.33884	2.84895	-2.92699	0.00342265	0.033207	ENSG00000279083
MSTRG.30191	8.92522	-8.1684	3.13147	-2.60849	0.00909437	0.0383929
MSTRG.30351	11.9667	-7.62287	2.81021	-2.71256	0.00667656	0.0356152	WNK2
MSTRG.30407	16.5542	-7.08152	2.54418	-2.78342	0.00537898	0.034165	MFSD14C
MSTRG.30429	17.8504	-9.18802	3.12173	-2.94325	0.00324791	0.033207	RNU6-798P
MSTRG.30492	10.5458	-6.6526	2.5112	-2.64916	0.00806909	0.0378654	PALM2AKAP2
MSTRG.30508	20.294	5.68972	2.35503	2.41599	0.0156925	0.0491053	SHOC1
MSTRG.30524	7.43769	-7.89781	3.14488	-2.51132	0.0120279	0.0436061	ELP1
MSTRG.30546	67.996	7.43594	2.43082	3.05903	0.00222057	0.033207	FKBP15
MSTRG.30563	18.0498	-6.95229	2.47876	-2.80474	0.00503573	0.0333359	ATP6V1G1
MSTRG.30577	10.7371	-5.53602	2.21655	-2.49758	0.0125043	0.0446612	FBXW2
MSTRG.30866	22.179	5.8188	2.22451	2.61576	0.00890283	0.0383929	ENSG00000227512
MSTRG.30938	124.515	7.0551	1.92217	3.67039	0.000242183	0.033207	MT-RNR2
MSTRG.30940	15.1568	5.27043	2.18156	2.4159	0.0156965	0.0491053	MT-ND1
MSTRG.30948	29.7212	6.24199	2.19755	2.84044	0.00450518	0.033207	MT-TY
MSTRG.30949	26.1904	6.05919	2.18545	2.77252	0.00556245	0.034165	MT-CO1
MSTRG.30952	17.205	5.45267	2.20459	2.47333	0.0133861	0.0467202	MT-CO2
MSTRG.30954	59.7061	4.47722	1.76159	2.54159	0.0110351	0.0421942	MT-CO3
MSTRG.30962	173.571	6.8466	1.83833	3.72435	0.000195816	0.033207	MT-ND5
MSTRG.30965	75.3576	7.58467	2.16112	3.5096	0.000448779	0.033207	MT-CYB
MSTRG.30990	16.2853	5.37368	2.18114	2.4637	0.013751	0.0474716	ENSG00000255585
MSTRG.31086	16.3629	-9.06068	3.12023	-2.90385	0.00368599	0.033207	NHS
MSTRG.31249	15.0081	-7.20127	2.79887	-2.57292	0.0100844	0.0403256	RBM10
MSTRG.31296	10.4128	-8.39631	3.12428	-2.68744	0.00720014	0.0356152
MSTRG.31435	16.2665	5.37188	2.18864	2.45444	0.0141103	0.0475049	NLGN3
MSTRG.31439	29.866	6.24813	2.33427	2.67669	0.0074353	0.0360621	RTL5
MSTRG.31456	34.8773	-6.22841	2.56001	-2.43297	0.0149757	0.0482046	ENSG00000277577
MSTRG.31458	12.0916	-6.6104	2.53642	-2.60619	0.00915551	0.0383929	RLIM
MSTRG.31487	37.7578	6.58668	2.29891	2.86513	0.00416842	0.033207	FTX
MSTRG.31499	16.8453	5.42136	2.24123	2.41893	0.0155664	0.0489101	RAB11FIP1P1
MSTRG.3161	61.298	7.28624	2.31629	3.14566	0.00165715	0.033207	CELF2-AS1
MSTRG.31894	27.7283	6.14194	2.17754	2.82058	0.00479369	0.033207	ENSG00000280195
MSTRG.3244	7.43769	-7.89781	3.14488	-2.51132	0.0120279	0.0436061	STAM
MSTRG.3257	11.967	-7.62287	2.81021	-2.71256	0.00667653	0.0356152	PLXDC2
MSTRG.3349	52.6063	7.06543	2.3802	2.96842	0.00299335	0.033207	SVIL-AS1
MSTRG.343	13.4545	-7.79711	2.81104	-2.77375	0.00554142	0.034165	CROCC
MSTRG.3650	19.6543	-6.58512	2.53009	-2.60273	0.00924856	0.0385185	HK1
MSTRG.3756	24.7457	5.97661	2.27595	2.62598	0.00863998	0.0383929	ZSWIM8
MSTRG.381	34.0415	6.4371	2.28868	2.81259	0.0049145	0.033207	DDOST
MSTRG.3904	14.8754	-8.921	3.11913	-2.86009	0.00423521	0.033207
MSTRG.3928	121.276	8.27104	2.40882	3.43364	0.000595531	0.033207	ENTPD1-AS1
MSTRG.400	17.6137	5.48545	2.27466	2.41155	0.0158849	0.0494807	RAP1GAP
MSTRG.4065	121.724	8.27634	2.4247	3.41334	0.000641712	0.033207	CNNM2
MSTRG.4109	27.0458	6.10485	2.30028	2.65395	0.00795545	0.0375244	BBIP1
MSTRG.4138	16.4956	-7.34158	2.80102	-2.62104	0.00876618	0.0383929	ABLIM1
MSTRG.4234	17.8352	5.5037	2.26466	2.43025	0.0150882	0.0482046	ENSG00000273599
MSTRG.4375	7.56265	-6.92342	2.85097	-2.42844	0.015164	0.0482046	TOLLIP
MSTRG.4385	21.5756	5.77861	2.26444	2.55189	0.0107139	0.0411111	ENSG00000235027
MSTRG.4392	162.493	7.44076	1.95537	3.8053	0.000141631	0.033207	PRR33
MSTRG.4451	38.8843	6.62905	2.35786	2.81146	0.00493166	0.033207	PGAP2
MSTRG.4475	14.8754	-8.921	3.11913	-2.86009	0.00423521	0.033207	OR51H2P
MSTRG.4617	27.882	-5.157	2.10621	-2.44848	0.0143461	0.0477353	MICAL2
MSTRG.4723	22.3131	-9.51396	3.12817	-3.04139	0.00235492	0.033207	QSER1
MSTRG.474	8.99158	-7.19498	2.8138	-2.55703	0.0105569	0.0408322	LDLRAP1
MSTRG.4761	30.0757	-7.09448	2.51885	-2.81656	0.00485411	0.033207	LDLRAD3
MSTRG.4881	19.338	-9.30504	3.12364	-2.97891	0.00289277	0.033207
MSTRG.4886	19.338	-9.30504	3.12364	-2.97891	0.00289277	0.033207
MSTRG.4928	18.6914	5.57121	2.27803	2.44562	0.0144602	0.0477353	DTX4
MSTRG.494	10.4128	-8.39631	3.12428	-2.68744	0.00720014	0.0356152	PDIK1L
MSTRG.4961	19.743	5.65026	2.31049	2.44548	0.0144659	0.0477353	TMEM132A
MSTRG.4989	662.391	6.95831	1.79506	3.87637	0.000106026	0.033207
MSTRG.503	56.9446	5.9223	1.98493	2.98363	0.00284852	0.033207	UBXN11
MSTRG.5108	15.1917	-6.19941	2.52103	-2.45907	0.0139296	0.0475049	DPF2
MSTRG.5123	38.0428	6.59804	2.18588	3.01848	0.00254046	0.033207	ENSG00000274072
MSTRG.5138	54.5752	7.11855	2.45131	2.90398	0.00368452	0.033207	RELA
MSTRG.5143	26.9368	6.09948	2.21146	2.75813	0.00581336	0.034165	RNASEH2C
MSTRG.5308	15.0032	5.25612	2.17276	2.41909	0.0155592	0.0489101	IL18BP
MSTRG.5310	66.7098	7.40902	2.13199	3.47517	0.000510535	0.033207	ENSG00000251143
MSTRG.5317	36.8624	6.55191	2.39078	2.74049	0.00613486	0.0349072	FCHSD2
MSTRG.5322	41.8061	6.7338	2.28784	2.9433	0.00324732	0.033207	ENSG00000256928
MSTRG.5323	142.152	8.50026	2.32849	3.65054	0.00026169	0.033207	FAM168A
MSTRG.5330	49.4386	6.97603	2.24336	3.10964	0.00187318	0.033207	ARAP1-AS1
MSTRG.5331	57.3193	7.1895	2.24224	3.2064	0.00134408	0.033207	ENSG00000286555
MSTRG.5332	65.0999	7.37322	2.29512	3.21257	0.00131553	0.033207	ARAP1-AS2
MSTRG.5367	50.5565	7.00823	2.25636	3.10599	0.00189646	0.033207	XRRA1
MSTRG.5408	25.7455	-6.33757	2.19478	-2.88756	0.0038824	0.033207	EMSY
MSTRG.5439	40.4604	6.6866	2.41012	2.77438	0.00553072	0.034165	USP35
MSTRG.547	25.8205	-6.09407	2.43442	-2.5033	0.0123042	0.0441656	ENSG00000225886
MSTRG.560	39.1	6.63698	2.44009	2.71997	0.00652874	0.0356152	RPA2
MSTRG.5612	10.4128	-8.39631	3.12428	-2.68744	0.00720014	0.0356152	BIRC2
MSTRG.565	9.05019	-7.19628	2.84324	-2.53102	0.0113732	0.0433555	ENSG00000227050
MSTRG.5681	19.5293	-7.32708	2.55073	-2.87254	0.00407184	0.033207	ZC3H12C
MSTRG.5697	13.3878	-8.76635	3.11921	-2.81044	0.00494735	0.033207	PTS
MSTRG.5733	24.2419	-6.39383	2.5537	-2.50375	0.0122884	0.0441656	CADM1
MSTRG.5751	24.3082	-6.16843	2.50744	-2.46005	0.0138916	0.0475049	PAFAH1B2
MSTRG.5774	25.7252	6.03372	2.16561	2.78616	0.00533371	0.034165	ENSG00000280143
MSTRG.5814	17.9468	5.51292	2.23072	2.47136	0.0134601	0.0467202	ENSG00000254873
MSTRG.5851	12.0916	-6.6104	2.53642	-2.60619	0.00915551	0.0383929	ENSG00000250493
MSTRG.600	100.307	6.74549	2.12625	3.17248	0.00151144	0.033207	ENSG00000287510
MSTRG.6069	68.4447	7.4455	2.38608	3.12039	0.00180612	0.033207	PLEKHG6
MSTRG.6139	17.3899	5.46863	2.21425	2.46975	0.0135207	0.0468258	ENSG00000272173
MSTRG.6207	57.3414	5.93196	1.95788	3.0298	0.00244719	0.033207	A2M
MSTRG.6265	25.2665	6.00684	2.23856	2.68335	0.00728883	0.0357516	KLRK1-AS1
MSTRG.6451	14.8754	-8.921	3.11913	-2.86009	0.00423521	0.033207	ARNTL2
MSTRG.6586	24.1246	-6.77164	2.50605	-2.70212	0.00688994	0.0356152	ENSG00000289046
MSTRG.675	36.5884	6.54125	2.31578	2.82465	0.0047333	0.033207	ENSG00000225313
MSTRG.6754	28.771	4.92809	1.95538	2.52027	0.0117264	0.0436061	ENSG00000257337
MSTRG.6756	25.5458	-7.21541	2.5181	-2.86542	0.00416455	0.033207	SPRYD3
MSTRG.6784	14.8754	-8.921	3.11913	-2.86009	0.00423521	0.033207	PDE1B
MSTRG.6788	13.6536	-6.12823	2.4586	-2.49257	0.0126823	0.0450284	CBX5
MSTRG.6825	16.8944	5.42692	2.17681	2.49306	0.0126648	0.0450284	PMEL
MSTRG.6830	16.6795	-6.33848	2.52394	-2.51134	0.0120272	0.0436061	ENSG00000273890
MSTRG.6847	33.7947	6.42662	2.40166	2.67591	0.00745266	0.0360655	SMARCC2
MSTRG.6879	41.7338	6.73161	2.2109	3.04474	0.00232884	0.033207	ENSG00000257342
MSTRG.6886	33.6062	6.41918	2.18336	2.94005	0.00328162	0.033207	GLI1
MSTRG.6888	35.3738	6.493	2.20289	2.94749	0.00320362	0.033207	ARHGAP9
MSTRG.6889	43.4474	6.78969	2.27215	2.98822	0.00280604	0.033207	MARS1
MSTRG.6942	38.676	-10.3142	3.15504	-3.26913	0.00107877	0.033207	KLF17P1
MSTRG.7026	161.049	6.30166	1.88477	3.34347	0.000827369	0.033207	ENSG00000257764
MSTRG.7191	37.3356	6.57034	2.37575	2.76559	0.00568205	0.034165	ENSG00000258035
MSTRG.7192	31.9864	5.08431	2.10114	2.41979	0.0155296	0.0489101	ENSG00000287237
MSTRG.72	19.5809	5.64153	2.1684	2.6017	0.00927627	0.0385185	MIB2
MSTRG.7252	40.1635	-10.369	3.15724	-3.28421	0.0010227	0.033207	SCYL2
MSTRG.7339	10.4128	-8.39631	3.12428	-2.68744	0.00720014	0.0356152	ENSG00000256139
MSTRG.7357	63.4671	7.33647	2.28455	3.21135	0.00132114	0.033207	TCHP
MSTRG.7361	11.9667	-7.62287	2.81021	-2.71256	0.00667656	0.0356152	ARPC3
MSTRG.7419	19.662	-6.46695	2.49587	-2.59106	0.00956813	0.0392471	OAS2
MSTRG.7441	18.425	-5.55333	2.21552	-2.50656	0.0121914	0.0440514	ENSG00000287229
MSTRG.7448	22.9614	-5.66776	2.20415	-2.5714	0.0101288	0.0403663	ENSG00000274554
MSTRG.7500	71.3451	7.50547	2.23848	3.35293	0.0007996	0.033207	ENSG00000286067
MSTRG.7504	18.4923	5.5557	2.28507	2.43131	0.0150445	0.0482046	GATC
MSTRG.7534	35.69	5.24216	1.93052	2.71541	0.00661933	0.0356152	TMEM120B
MSTRG.7554	28.9085	6.20132	2.30288	2.69285	0.00708445	0.0356152	ENSG00000256249
MSTRG.7865	14.8754	-8.921	3.11913	-2.86009	0.00423521	0.033207	NBEA
MSTRG.7881	53.2329	7.08251	2.46508	2.87314	0.00406413	0.033207	ENSG00000279511
MSTRG.7981	245.383	6.93448	2.01887	3.43484	0.000592911	0.033207	CPB2-AS1
MSTRG.7993	12.0916	-6.6104	2.53642	-2.60619	0.00915551	0.0383929	LRCH1
MSTRG.8042	24.8044	5.97984	2.30398	2.59544	0.00944708	0.0389378	TMEM272
MSTRG.8064	14.8754	-8.921	3.11913	-2.86009	0.00423521	0.033207	TDRD3
MSTRG.8080	41.9165	6.73753	2.31068	2.91582	0.00354753	0.033207	KCNRG
MSTRG.8162	7.77044	-3.91506	1.61793	-2.4198	0.0155293	0.0489101	PTMAP5
MSTRG.8174	11.9003	-8.59314	3.12066	-2.75363	0.00589377	0.034165	LINC00456
MSTRG.8176	7.43769	-7.89781	3.14488	-2.51132	0.0120279	0.0436061	MBNL2
MSTRG.8252	19.4707	-7.58695	2.80626	-2.70358	0.00685967	0.0356152	TPP2
MSTRG.8394	16.4293	-8.09293	2.81532	-2.8746	0.00404536	0.033207	METTL17
MSTRG.8560	7.43769	-7.89781	3.14488	-2.51132	0.0120279	0.0436061	LMLN2
MSTRG.8570	16.1557	5.36281	2.16986	2.4715	0.0134546	0.0467202	JPH4
MSTRG.8584	39.7221	6.65989	2.46778	2.69874	0.00696021	0.0356152	NEDD8
MSTRG.8603	19.4616	5.62986	2.23718	2.5165	0.0118529	0.0436061	SDR39U1
MSTRG.8618	12.0916	-6.6104	2.53642	-2.60619	0.00915551	0.0383929	DTD2
MSTRG.8691	8.92522	-8.1684	3.13147	-2.60849	0.00909437	0.0383929	ILF2P2
MSTRG.8711	8.92522	-8.1684	3.13147	-2.60849	0.00909437	0.0383929	SEC23A
MSTRG.876	28.2769	6.16943	2.4609	2.50698	0.0121768	0.0440514	DYNLT4
MSTRG.8760	30.2244	6.26743	2.15075	2.91407	0.00356747	0.033207	RN7SL2
MSTRG.8891	14.8754	-8.921	3.11913	-2.86009	0.00423521	0.033207	AP5M1
MSTRG.8964	30.0085	6.25475	2.45604	2.54668	0.0108754	0.0416571	HIF1A-AS3
MSTRG.8993	63.9192	7.3467	2.32189	3.16411	0.00155558	0.033207	MIR7855
MSTRG.9032	20.9788	5.73775	2.38406	2.40671	0.0160968	0.0498539	ENSG00000214770
MSTRG.9051	22.3131	-9.51396	3.12817	-3.04139	0.00235492	0.033207	ENSG00000258759
MSTRG.9113	30.9065	6.29742	2.42062	2.60158	0.00927955	0.0385185	ENSG00000287643
MSTRG.9125	56.8378	5.92095	2.07615	2.85188	0.0043461	0.033207	ENSG00000285612
MSTRG.9146	40.6699	6.69393	2.41332	2.77374	0.00554155	0.034165	PAPLN
MSTRG.9393	57.6227	7.19708	2.25753	3.18804	0.00143243	0.033207	GLRX5
MSTRG.9394	16.4879	-8.09359	2.84366	-2.84618	0.00442467	0.033207	BDKRB1
MSTRG.9447	17.8514	5.50644	2.18421	2.52102	0.0117014	0.0436061	DEGS2
MSTRG.9524	33.3331	6.40721	2.19301	2.92165	0.00348185	0.033207	XRCC3
MSTRG.9778	20.374	5.69646	2.23123	2.55306	0.0106781	0.0410465	ENSG00000286786
MSTRG.9864	34.6247	6.46164	2.28367	2.8295	0.00466211	0.033207	LRRC57
MSTRG.9933	16.4636	5.38871	2.20886	2.43959	0.0147037	0.0482046	SERINC4
