# Supplementary material for: DNA/RNA hybrid profiling in autistic patients: A focus on mRNA and non-coding RNA variations
Source: PLoS One. 2025 Nov 3;20(11):e0326901. doi: 10.1371/journal.pone.0326901 (PMC12582435; doi:10.1371/journal.pone.0326901)
Supplement: S4 Table — (Column 1 and 2: seq_ID): provides the identifier of the sequence being analyzed, (Column 3: mRNA): Sequence length of the mRNA or transcript, (Column 3: ORF): Indicates a specific Open Reading Frame (ORF) within the sequence, (Column 4: strand): shows the strand (+ forward, – reverse) of the transcript where the ORF is located, (Column 5: frame): indicates the reading frame (1, 2, or 3) of the ORF, (Column 6: ORF_start): specifies the starting position of the ORF, (Column 7: ORF_end): specifies the ending position of the ORF, (Column 8: ORF), (Column 9,10: ORFFickettn and Hexamer): contain scores related to nucleotide composition bias (Fickett) and hexamer usage bias, (Column 11: Coding_prob): presents the final probability score (between 0 and 1) of the ORF being protein-coding. (XLSX) [file pone.0326901.s013.xlsx]

## Sheet: novel_autism.ORF_prob.best_only
S4 Table. novel lncRNAs based on coding probability < 0.364 from CPAT tools. (Column 1 and 2: seq_ID): provides the identifier of the sequence being analyzed, (Column 3: mRNA): Sequence length of the mRNA or transcript, (Column 3: ORF): Indicates a specific Open Reading Frame (ORF) within the sequence, (Column 4: strand): shows the strand (+ forward, - reverse) of the transcript where the ORF is …
seq_ID	ID	mRNA	ORF_strand	ORF_frame	ORF_start	ORF_end	ORF	Fickett	Hexamer	Coding_prob
MSTRG.17798.1	MSTRG.17798.1_ORF_1	260	-	1	83	3	81	0.41	-0.569556	0.000125961
MSTRG.27321.1	MSTRG.27321.1_ORF_1	223	-	1	142	65	78	0.5929	-0.58753	0.000205566
MSTRG.27925.1	MSTRG.27925.1_ORF_1	260	-	3	135	19	117	0.3493	-0.48667	0.000252734
MSTRG.23316.1	MSTRG.23316.1_ORF_1	264	+	1	88	168	81	0.5658	-0.504844	0.00031904
MSTRG.16908.1	MSTRG.16908.1_ORF_1	234	-	1	180	97	84	0.4284	-0.388965	0.000415703
MSTRG.10994.1	MSTRG.10994.1_ORF_1	257	+	2	107	199	93	0.6036	-0.444252	0.00060044
MSTRG.29187.1	MSTRG.29187.1_ORF_1	403	-	2	147	37	111	0.583	-0.463551	0.0006036
MSTRG.21429.1	MSTRG.21429.1_ORF_1	264	+	1	22	189	168	0.4085	-0.469009	0.000610076
MSTRG.21430.2	MSTRG.21430.2_ORF_1	264	-	1	243	76	168	0.4085	-0.469009	0.000610076
MSTRG.23306.1	MSTRG.23306.1_ORF_2	201	-	1	180	103	78	0.4168	-0.27804	0.000733239
MSTRG.5559.1	MSTRG.5559.1_ORF_1	237	-	1	147	4	144	0.4171	-0.398027	0.000740118
MSTRG.28810.1	MSTRG.28810.1_ORF_1	242	-	2	187	35	153	0.7759	-0.613619	0.000761868
MSTRG.17437.1	MSTRG.17437.1_ORF_1	216	-	3	184	101	84	0.8908	-0.54743	0.000782863
MSTRG.30915.1	MSTRG.30915.1_ORF_1	292	-	1	145	2	144	0.5229	-0.438253	0.000832396
MSTRG.13709.1	MSTRG.13709.1_ORF_1	241	+	1	31	150	120	0.6513	-0.457527	0.000883776
MSTRG.20783.1	MSTRG.20783.1_ORF_1	205	+	2	41	130	90	0.445	-0.276022	0.000935201
MSTRG.11603.1	MSTRG.11603.1_ORF_1	240	+	2	74	175	102	0.5959	-0.379437	0.000958819
MSTRG.2065.1	MSTRG.2065.1_ORF_1	244	-	3	155	60	96	0.7164	-0.436776	0.000958901
MSTRG.8093.1	MSTRG.8093.1_ORF_1	283	+	2	80	214	135	0.6353	-0.46086	0.000967053
MSTRG.22663.1	MSTRG.22663.1_ORF_1	212	+	3	126	212	87	0.66	-0.383337	0.000988993
MSTRG.24772.1	MSTRG.24772.1_ORF_1	228	+	3	135	221	87	0.6121	-0.342208	0.00107512
MSTRG.3079.1	MSTRG.3079.1_ORF_1	244	-	3	203	60	144	0.3798	-0.314525	0.00107947
MSTRG.13326.1	MSTRG.13326.1_ORF_1	228	-	1	174	37	138	0.536	-0.385557	0.00112477
MSTRG.11745.1	MSTRG.11745.1_ORF_1	255	-	3	142	50	93	0.6044	-0.340933	0.00112662
MSTRG.11314.1	MSTRG.11314.1_ORF_1	211	+	1	76	165	90	0.9098	-0.470929	0.00142147
MSTRG.24067.1	MSTRG.24067.1_ORF_1	255	+	2	143	223	81	0.5421	-0.22188	0.00163582
MSTRG.26993.1	MSTRG.26993.1_ORF_1	383	+	3	147	269	123	0.7362	-0.407018	0.00164975
MSTRG.27050.1	MSTRG.27050.1_ORF_1	383	+	3	147	269	123	0.7362	-0.407018	0.00164975
MSTRG.475.1	MSTRG.475.1_ORF_1	248	-	3	147	55	93	0.7476	-0.357454	0.00166935
MSTRG.28344.1	MSTRG.28344.1_ORF_1	221	-	2	211	95	117	1.0032	-0.543951	0.00170195
MSTRG.12932.1	MSTRG.12932.1_ORF_1	459	+	3	321	416	96	0.5843	-0.263261	0.00172124
MSTRG.22786.1	MSTRG.22786.1_ORF_1	240	+	2	107	190	84	0.6244	-0.250159	0.00189339
MSTRG.431.1	MSTRG.431.1_ORF_1	224	+	3	72	155	84	0.5435	-0.19822	0.00196497
MSTRG.7136.1	MSTRG.7136.1_ORF_1	338	+	3	159	275	117	0.6292	-0.300065	0.00204571
MSTRG.12353.1	MSTRG.12353.1_ORF_2	299	+	1	28	114	87	0.7351	-0.303601	0.00206643
MSTRG.2056.1	MSTRG.2056.1_ORF_1	274	-	2	243	160	84	0.9362	-0.406281	0.00214617
MSTRG.30914.1	MSTRG.30914.1_ORF_1	220	+	1	13	219	207	0.6961	-0.492733	0.0022043
MSTRG.3038.1	MSTRG.3038.1_ORF_1	964	+	3	816	962	147	0.6837	-0.36533	0.00224494
MSTRG.23188.1	MSTRG.23188.1_ORF_1	251	-	1	161	39	123	0.5081	-0.225457	0.00227663
MSTRG.8096.1	MSTRG.8096.1_ORF_1	529	-	3	509	336	174	0.5001	-0.311396	0.0022909
MSTRG.30769.1	MSTRG.30769.1_ORF_1	288	-	3	262	128	135	0.8329	-0.430618	0.00229234
MSTRG.8151.1	MSTRG.8151.1_ORF_1	232	-	1	220	92	129	0.7455	-0.363673	0.00238782
MSTRG.13042.1	MSTRG.13042.1_ORF_2	260	-	3	213	136	78	0.7571	-0.275161	0.00239973
MSTRG.9451.1	MSTRG.9451.1_ORF_1	293	-	1	137	30	108	0.4758	-0.170078	0.00240407
MSTRG.14421.1	MSTRG.14421.1_ORF_1	211	+	1	88	195	108	0.9607	-0.439738	0.00250108
MSTRG.30976.1	MSTRG.30976.1_ORF_1	239	+	1	19	120	102	0.5075	-0.170077	0.00251473
MSTRG.30502.1	MSTRG.30502.1_ORF_1	224	+	3	78	161	84	0.4991	-0.126916	0.00259732
MSTRG.745.1	MSTRG.745.1_ORF_1	221	-	1	209	111	99	0.7493	-0.296649	0.00259855
MSTRG.15444.21	MSTRG.15444.21_ORF_1	343	+	3	126	236	111	0.8112	-0.346962	0.00269256
MSTRG.4634.1	MSTRG.4634.1_ORF_1	256	-	1	193	47	147	0.5026	-0.235553	0.00274625
MSTRG.31483.1	MSTRG.31483.1_ORF_1	254	+	1	103	186	84	0.6599	-0.206952	0.00277675
MSTRG.19483.1	MSTRG.19483.1_ORF_1	339	-	2	263	123	141	0.5813	-0.26559	0.00279415
MSTRG.6536.1	MSTRG.6536.1_ORF_1	268	-	3	209	93	117	0.7739	-0.323045	0.00293892
MSTRG.27765.1	MSTRG.27765.1_ORF_1	282	+	2	14	130	117	0.6948	-0.272941	0.00302997
MSTRG.30099.1	MSTRG.30099.1_ORF_1	210	+	3	18	98	81	0.5182	-0.10013	0.00315664
MSTRG.10199.1	MSTRG.10199.1_ORF_1	213	+	1	112	213	102	0.5927	-0.180544	0.00316806
MSTRG.11640.1	MSTRG.11640.1_ORF_1	224	+	2	98	190	93	0.5562	-0.138991	0.00324813
MSTRG.25306.1	MSTRG.25306.1_ORF_1	251	-	2	112	26	87	0.4112	-0.0446587	0.00326106
MSTRG.14801.1	MSTRG.14801.1_ORF_1	435	+	3	165	254	90	0.5297	-0.11525	0.00327276
MSTRG.30504.1	MSTRG.30504.1_ORF_2	229	+	3	111	227	117	0.3981	-0.088016	0.00335529
MSTRG.1992.1	MSTRG.1992.1_ORF_1	243	-	1	171	52	120	0.3815	-0.0839746	0.00335561
MSTRG.21430.1	MSTRG.21430.1_ORF_1	427	-	1	406	122	285	0.5556	-0.485227	0.00335944
MSTRG.27606.1	MSTRG.27606.1_ORF_1	220	+	3	93	179	87	0.6227	-0.157025	0.00342396
MSTRG.29135.1	MSTRG.29135.1_ORF_1	410	-	1	191	54	138	0.6986	-0.292085	0.00343154
MSTRG.10733.1	MSTRG.10733.1_ORF_1	271	-	1	136	2	135	0.4304	-0.134835	0.00344442
MSTRG.28855.1	MSTRG.28855.1_ORF_1	299	-	1	272	57	216	0.4724	-0.30656	0.00346986
MSTRG.11067.1	MSTRG.11067.1_ORF_1	284	+	2	53	133	81	0.4822	-0.0594331	0.00355344
MSTRG.11355.1	MSTRG.11355.1_ORF_1	270	+	1	85	225	141	0.6302	-0.249209	0.00366347
MSTRG.7887.1	MSTRG.7887.1_ORF_1	244	-	1	211	83	129	0.804	-0.320971	0.00377769
MSTRG.24195.1	MSTRG.24195.1_ORF_1	229	+	3	15	107	93	0.6316	-0.15629	0.00378939
MSTRG.6913.1	MSTRG.6913.1_ORF_1	243	-	1	240	1	240	0.5375	-0.371252	0.00384648
MSTRG.15697.1	MSTRG.15697.1_ORF_1	248	-	1	224	90	135	0.5964	-0.210619	0.00385726
MSTRG.18973.1	MSTRG.18973.1_ORF_1	262	+	3	117	236	120	0.8027	-0.298918	0.00388326
MSTRG.22811.1	MSTRG.22811.1_ORF_1	384	-	3	247	155	93	0.6505	-0.159044	0.00394318
MSTRG.18210.1	MSTRG.18210.1_ORF_3	226	+	1	103	189	87	0.8442	-0.258137	0.00397446
MSTRG.11656.1	MSTRG.11656.1_ORF_1	283	-	2	264	88	177	0.6185	-0.294948	0.00398384
MSTRG.24760.1	MSTRG.24760.1_ORF_1	216	-	3	91	2	90	0.5221	-0.0799418	0.00399476
MSTRG.11357.1	MSTRG.11357.1_ORF_1	217	-	2	114	1	114	0.4411	-0.0758359	0.00405144
MSTRG.23080.1	MSTRG.23080.1_ORF_1	228	+	1	109	189	81	1.0929	-0.384882	0.00405827
MSTRG.24770.1	MSTRG.24770.1_ORF_1	348	-	1	285	178	108	0.6152	-0.159784	0.00411825
MSTRG.157.1	MSTRG.157.1_ORF_1	242	-	3	234	151	84	0.7059	-0.165398	0.00418396
MSTRG.25382.1	MSTRG.25382.1_ORF_1	207	+	1	37	189	153	0.6229	-0.245232	0.00419777
MSTRG.28553.1	MSTRG.28553.1_ORF_1	251	+	1	88	171	84	0.804	-0.21411	0.00436296
MSTRG.10298.1	MSTRG.10298.1_ORF_1	474	-	2	467	234	234	0.5514	-0.343632	0.0044032
MSTRG.8082.1	MSTRG.8082.1_ORF_2	202	-	2	90	7	84	0.6751	-0.137165	0.00447414
MSTRG.30926.1	MSTRG.30926.1_ORF_4	368	+	3	147	224	78	0.5038	-0.0258829	0.00451243
MSTRG.12483.1	MSTRG.12483.1_ORF_1	375	-	2	137	3	135	0.7707	-0.280622	0.00456458
MSTRG.30771.1	MSTRG.30771.1_ORF_1	235	-	1	223	140	84	0.7474	-0.174329	0.00457273
MSTRG.8969.1	MSTRG.8969.1_ORF_1	365	+	1	208	291	84	1.147	-0.398797	0.00461035
MSTRG.18063.1	MSTRG.18063.1_ORF_1	219	+	1	13	204	192	0.6509	-0.316927	0.00462393
MSTRG.1153.1	MSTRG.1153.1_ORF_1	218	-	3	165	16	150	0.589	-0.203104	0.00465856
MSTRG.8231.1	MSTRG.8231.1_ORF_1	280	-	1	187	20	168	0.6923	-0.293938	0.00467188
MSTRG.20095.1	MSTRG.20095.1_ORF_1	353	+	1	52	159	108	0.7803	-0.231919	0.00469253
MSTRG.15796.6	MSTRG.15796.6_ORF_1	340	+	2	257	340	84	0.4739	-0.0129895	0.00471367
MSTRG.1233.1	MSTRG.1233.1_ORF_1	220	+	2	59	220	162	0.6039	-0.230834	0.00473915
MSTRG.21634.1	MSTRG.21634.1_ORF_1	222	+	2	122	220	99	0.4944	-0.0504401	0.00479741
MSTRG.13332.1	MSTRG.13332.1_ORF_1	379	+	1	40	117	78	0.4574	0.0125657	0.00485136
MSTRG.10616.1	MSTRG.10616.1_ORF_1	1661	+	3	528	716	189	0.4575	-0.174236	0.00504
MSTRG.26648.1	MSTRG.26648.1_ORF_1	264	-	1	108	1	108	0.7498	-0.202154	0.0050832
MSTRG.24575.1	MSTRG.24575.1_ORF_1	256	+	1	82	255	174	0.8026	-0.353207	0.00510456
MSTRG.10864.7	MSTRG.10864.7_ORF_1	407	+	3	42	140	99	0.5284	-0.0570845	0.00512681
MSTRG.6610.1	MSTRG.6610.1_ORF_1	270	+	1	115	270	156	0.6162	-0.209885	0.00523318
MSTRG.16731.1	MSTRG.16731.1_ORF_1	249	+	2	161	247	87	0.7362	-0.150057	0.00526403
MSTRG.9097.1	MSTRG.9097.1_ORF_1	317	+	3	219	296	78	0.8252	-0.181373	0.00532907
MSTRG.25530.1	MSTRG.25530.1_ORF_1	258	+	3	90	182	93	0.6108	-0.0872576	0.0053455
MSTRG.4149.1	MSTRG.4149.1_ORF_1	203	+	2	50	154	105	0.7658	-0.197823	0.0053489
MSTRG.22316.1	MSTRG.22316.1_ORF_1	275	+	1	7	126	120	0.6655	-0.167348	0.00536515
MSTRG.16840.1	MSTRG.16840.1_ORF_1	488	+	1	226	402	177	0.915	-0.41006	0.00543633
MSTRG.25670.1	MSTRG.25670.1_ORF_1	251	-	1	245	147	99	0.7223	-0.157094	0.00549693
MSTRG.1807.1	MSTRG.1807.1_ORF_1	260	+	2	77	154	78	0.7965	-0.157177	0.00560645
MSTRG.8230.1	MSTRG.8230.1_ORF_1	235	+	1	13	117	105	0.8092	-0.213575	0.00563429
MSTRG.13477.1	MSTRG.13477.1_ORF_1	217	-	3	86	3	84	0.7182	-0.120869	0.00571846
MSTRG.12339.17	MSTRG.12339.17_ORF_1	376	+	1	193	357	165	0.5324	-0.161212	0.00578825
MSTRG.24181.1	MSTRG.24181.1_ORF_1	530	+	1	28	183	156	0.6052	-0.178984	0.00598707
MSTRG.26081.1	MSTRG.26081.1_ORF_1	498	+	1	337	423	87	0.7316	-0.123648	0.00599489
MSTRG.19946.1	MSTRG.19946.1_ORF_1	519	-	3	445	263	183	0.7159	-0.290642	0.00602711
MSTRG.617.1	MSTRG.617.1_ORF_1	312	-	2	245	135	111	0.7148	-0.158282	0.00605854
MSTRG.8968.1	MSTRG.8968.1_ORF_2	797	+	2	260	343	84	0.4758	0.0324954	0.00608964
MSTRG.25083.1	MSTRG.25083.1_ORF_1	248	-	2	238	95	144	0.6431	-0.175702	0.00617915
MSTRG.11371.1	MSTRG.11371.1_ORF_2	213	+	1	106	213	108	0.5249	-0.0396358	0.00628687
MSTRG.21435.1	MSTRG.21435.1_ORF_2	1301	-	3	735	559	177	0.6225	-0.21208	0.00630132
MSTRG.6872.1	MSTRG.6872.1_ORF_2	232	+	1	55	138	84	0.5733	-0.0221818	0.00630695
MSTRG.9283.22	MSTRG.9283.22_ORF_1	348	+	3	96	215	120	0.7222	-0.171917	0.00631356
MSTRG.18058.1	MSTRG.18058.1_ORF_2	282	-	3	136	53	84	0.8103	-0.155283	0.0063481
MSTRG.2160.1	MSTRG.2160.1_ORF_1	208	+	1	130	207	78	0.6689	-0.0642475	0.00636027
MSTRG.2524.1	MSTRG.2524.1_ORF_1	761	+	3	75	203	129	0.573	-0.0983819	0.00637632
MSTRG.25118.1	MSTRG.25118.1_ORF_2	433	-	3	185	51	135	0.4807	-0.0585703	0.00643057
MSTRG.4324.7	MSTRG.4324.7_ORF_1	317	-	3	183	97	87	0.5222	0.00739504	0.00651221
MSTRG.29525.1	MSTRG.29525.1_ORF_1	211	-	2	201	73	129	0.7219	-0.182538	0.00658724
MSTRG.10202.1	MSTRG.10202.1_ORF_1	251	+	3	120	233	114	0.6966	-0.13902	0.00663227
MSTRG.13286.1	MSTRG.13286.1_ORF_1	283	-	1	169	2	168	0.8102	-0.302253	0.00665498
MSTRG.8022.1	MSTRG.8022.1_ORF_1	242	+	2	122	241	120	0.4373	-9.88833e-05	0.00674375
MSTRG.11869.1	MSTRG.11869.1_ORF_1	214	+	1	106	183	78	0.6239	-0.0287832	0.00674928
MSTRG.11641.1	MSTRG.11641.1_ORF_2	273	-	3	130	2	129	0.8078	-0.2266	0.00675511
MSTRG.14422.1	MSTRG.14422.1_ORF_2	252	+	1	130	225	96	0.6944	-0.101488	0.00675685
MSTRG.16436.1	MSTRG.16436.1_ORF_1	323	-	1	230	114	117	0.5636	-0.0641615	0.00680176
MSTRG.14302.1	MSTRG.14302.1_ORF_2	542	-	3	357	196	162	0.6949	-0.218953	0.00683387
MSTRG.2068.1	MSTRG.2068.1_ORF_1	305	+	2	65	211	147	0.8512	-0.281833	0.00685013
MSTRG.30202.1	MSTRG.30202.1_ORF_2	250	+	3	144	248	105	0.6176	-0.0692124	0.00697445
MSTRG.3507.1	MSTRG.3507.1_ORF_1	220	-	1	85	2	84	0.5949	-0.0178517	0.00697529
MSTRG.8578.1	MSTRG.8578.1_ORF_1	289	-	2	288	121	168	0.6205	-0.185214	0.00703538
MSTRG.14157.1	MSTRG.14157.1_ORF_1	1277	+	2	815	973	159	0.6199	-0.155686	0.00719254
MSTRG.19606.1	MSTRG.19606.1_ORF_1	290	-	1	119	3	117	0.4705	-0.00114849	0.00724271
MSTRG.19426.1	MSTRG.19426.1_ORF_2	352	-	2	297	145	153	0.3621	-0.00517898	0.00725156
MSTRG.2604.1	MSTRG.2604.1_ORF_1	210	-	3	157	77	81	0.8328	-0.139869	0.00730582
MSTRG.2456.1	MSTRG.2456.1_ORF_1	274	-	3	221	36	186	0.4875	-0.136414	0.00731938
MSTRG.9327.1	MSTRG.9327.1_ORF_1	259	+	1	64	171	108	0.4965	0.00566482	0.00747632
MSTRG.17107.1	MSTRG.17107.1_ORF_2	225	+	3	30	113	84	0.6835	-0.0555537	0.00752461
MSTRG.1297.1	MSTRG.1297.1_ORF_1	202	+	1	7	99	93	0.9624	-0.226252	0.00773296
MSTRG.26963.1	MSTRG.26963.1_ORF_2	506	+	3	120	209	90	0.711	-0.0750078	0.00774018
MSTRG.4737.1	MSTRG.4737.1_ORF_2	291	+	2	206	289	84	0.7971	-0.113238	0.00781325
MSTRG.23067.1	MSTRG.23067.1_ORF_1	265	-	1	253	125	129	0.9326	-0.272503	0.00785607
MSTRG.20567.1	MSTRG.20567.1_ORF_1	232	+	3	33	230	198	0.884	-0.370679	0.00793814
MSTRG.19139.1	MSTRG.19139.1_ORF_2	223	-	2	147	70	78	0.8913	-0.152834	0.00797814
MSTRG.5149.1	MSTRG.5149.1_ORF_3	231	-	2	125	21	105	0.702	-0.0942975	0.00801221
MSTRG.22059.1	MSTRG.22059.1_ORF_1	309	+	3	75	203	129	0.8977	-0.248108	0.00805586
MSTRG.19469.1	MSTRG.19469.1_ORF_1	269	-	3	81	1	81	0.7745	-0.0889443	0.00810665
MSTRG.18013.1	MSTRG.18013.1_ORF_1	273	-	3	244	83	162	0.5979	-0.137811	0.00811216
MSTRG.10333.1	MSTRG.10333.1_ORF_1	202	-	2	147	1	147	0.7121	-0.175427	0.00812407
MSTRG.8726.1	MSTRG.8726.1_ORF_2	304	-	3	128	3	126	0.6224	-0.0834648	0.00819127
MSTRG.20337.1	MSTRG.20337.1_ORF_1	278	-	1	215	3	213	0.7451	-0.313457	0.00820815
MSTRG.19404.1	MSTRG.19404.1_ORF_2	424	+	2	113	262	150	0.4767	-0.0430983	0.00822897
MSTRG.14390.1	MSTRG.14390.1_ORF_1	215	-	1	140	24	117	0.6821	-0.0997693	0.00828149
MSTRG.16389.1	MSTRG.16389.1_ORF_1	351	+	3	231	320	90	0.7101	-0.0627468	0.00837777
MSTRG.8872.1	MSTRG.8872.1_ORF_1	202	+	2	23	145	123	0.5935	-0.0586076	0.00838231
MSTRG.17690.1	MSTRG.17690.1_ORF_1	313	-	1	85	2	84	0.7466	-0.0709049	0.00847194
MSTRG.27787.1	MSTRG.27787.1_ORF_1	270	-	3	157	71	87	0.8145	-0.114569	0.0085142
MSTRG.6205.1	MSTRG.6205.1_ORF_3	338	+	3	234	329	96	0.7101	-0.0711561	0.00851858
MSTRG.26569.1	MSTRG.26569.1_ORF_1	269	-	2	190	77	114	0.7732	-0.138771	0.00862371
MSTRG.28313.1	MSTRG.28313.1_ORF_1	314	+	3	108	254	147	0.4206	0.0018786	0.00866452
MSTRG.14293.1	MSTRG.14293.1_ORF_1	562	-	3	407	267	141	0.5771	-0.073427	0.00867984
MSTRG.3513.1	MSTRG.3513.1_ORF_1	260	-	3	87	1	87	0.8155	-0.111919	0.00868535
MSTRG.19653.1	MSTRG.19653.1_ORF_1	262	+	2	71	199	129	0.8411	-0.20217	0.00877498
MSTRG.11905.1	MSTRG.11905.1_ORF_1	238	+	2	95	235	141	0.7987	-0.198544	0.00887485
MSTRG.16465.1	MSTRG.16465.1_ORF_1	216	+	3	129	215	87	0.3972	0.130204	0.0089451
MSTRG.17338.1	MSTRG.17338.1_ORF_1	216	+	2	104	187	84	1.037	-0.226473	0.00901202
MSTRG.3102.1	MSTRG.3102.1_ORF_1	224	-	2	106	2	105	0.7853	-0.121549	0.00904392
MSTRG.7134.1	MSTRG.7134.1_ORF_2	1244	+	1	700	873	174	0.6196	-0.145267	0.00905206
MSTRG.25304.1	MSTRG.25304.1_ORF_1	312	+	3	36	191	156	0.6168	-0.11883	0.00905648
MSTRG.8791.1	MSTRG.8791.1_ORF_1	225	-	3	178	92	87	0.7736	-0.0808698	0.00908958
MSTRG.15923.1	MSTRG.15923.1_ORF_1	208	-	1	79	2	78	0.7148	-0.0301887	0.00913559
MSTRG.19332.1	MSTRG.19332.1_ORF_2	203	+	2	104	202	99	0.8207	-0.128359	0.00917686
MSTRG.19150.1	MSTRG.19150.1_ORF_1	287	-	1	179	87	93	0.9365	-0.178645	0.00938189
MSTRG.18684.1	MSTRG.18684.1_ORF_1	386	-	3	324	1	324	0.5598	-0.3881	0.00946942
MSTRG.25249.1	MSTRG.25249.1_ORF_1	267	+	2	65	265	201	0.6102	-0.190443	0.00950322
MSTRG.11193.1	MSTRG.11193.1_ORF_2	209	+	2	32	148	117	0.7726	-0.126871	0.00958827
MSTRG.15097.1	MSTRG.15097.1_ORF_2	537	-	1	255	172	84	0.756	-0.0528713	0.0096325
MSTRG.28385.1	MSTRG.28385.1_ORF_1	225	-	2	173	54	120	0.8359	-0.167425	0.00963398
MSTRG.28610.1	MSTRG.28610.1_ORF_1	252	+	1	172	252	81	0.7692	-0.0572467	0.00964219
MSTRG.15464.1	MSTRG.15464.1_ORF_1	592	-	1	238	29	210	0.6547	-0.226391	0.00967536
MSTRG.23975.1	MSTRG.23975.1_ORF_2	602	+	1	49	189	141	0.5157	-0.0132261	0.010085
MSTRG.24073.1	MSTRG.24073.1_ORF_1	214	+	2	131	214	84	0.9111	-0.135095	0.0101556
MSTRG.24072.1	MSTRG.24072.1_ORF_2	212	+	2	14	145	132	0.7705	-0.143472	0.0101719
MSTRG.18061.1	MSTRG.18061.1_ORF_1	209	+	3	93	191	99	0.6491	-0.0131195	0.0102071
MSTRG.14163.1	MSTRG.14163.1_ORF_1	623	+	1	136	336	201	0.7977	-0.281487	0.0102292
MSTRG.4177.1	MSTRG.4177.1_ORF_3	251	+	2	68	178	111	0.6602	-0.0397547	0.0102942
MSTRG.14492.1	MSTRG.14492.1_ORF_2	548	-	1	419	330	90	1.019	-0.201178	0.0103561
MSTRG.15838.1	MSTRG.15838.1_ORF_1	215	-	1	167	3	165	0.4164	0.000275739	0.0103823
MSTRG.1922.1	MSTRG.1922.1_ORF_2	418	-	2	402	292	111	1.1742	-0.327627	0.0104565
MSTRG.14971.1	MSTRG.14971.1_ORF_1	272	+	2	143	247	105	0.7976	-0.101805	0.0105921
MSTRG.26893.1	MSTRG.26893.1_ORF_2	309	+	2	2	127	126	0.8612	-0.175568	0.0106397
MSTRG.26960.1	MSTRG.26960.1_ORF_2	309	+	2	2	127	126	0.8612	-0.175568	0.0106397
MSTRG.27046.1	MSTRG.27046.1_ORF_2	309	+	2	2	127	126	0.8612	-0.175568	0.0106397
MSTRG.31648.1	MSTRG.31648.1_ORF_5	637	+	1	400	480	81	1.0196	-0.176754	0.0108245
MSTRG.11826.1	MSTRG.11826.1_ORF_1	228	-	1	171	85	87	0.717	-0.0178309	0.0109411
MSTRG.29235.1	MSTRG.29235.1_ORF_1	326	+	3	87	308	222	0.8369	-0.329351	0.0112472
MSTRG.12422.1	MSTRG.12422.1_ORF_1	252	-	3	157	80	78	1.0467	-0.183616	0.0112538
MSTRG.3149.9	MSTRG.3149.9_ORF_2	275	-	1	224	87	138	0.9909	-0.261786	0.0112905
MSTRG.24564.1	MSTRG.24564.1_ORF_2	243	-	2	101	3	99	0.9128	-0.144872	0.011354
MSTRG.14661.1	MSTRG.14661.1_ORF_1	311	+	1	52	282	231	0.689	-0.260075	0.0113822
MSTRG.14303.1	MSTRG.14303.1_ORF_4	446	+	2	326	403	78	0.941	-0.119555	0.0114076
MSTRG.16480.1	MSTRG.16480.1_ORF_4	245	-	2	181	101	81	0.8091	-0.0515491	0.0114368
MSTRG.13474.1	MSTRG.13474.1_ORF_1	241	-	2	186	28	159	0.5618	-0.0545444	0.0114618
MSTRG.11976.1	MSTRG.11976.1_ORF_1	220	-	1	160	2	159	0.6045	-0.078517	0.0114944
MSTRG.30921.1	MSTRG.30921.1_ORF_1	579	-	1	336	160	177	0.7262	-0.17661	0.0115623
MSTRG.5501.1	MSTRG.5501.1_ORF_1	289	+	3	87	191	105	0.9006	-0.14518	0.0115885
MSTRG.18876.1	MSTRG.18876.1_ORF_2	570	+	2	80	175	96	0.9168	-0.133924	0.0116811
MSTRG.31678.1	MSTRG.31678.1_ORF_1	339	-	1	204	112	93	0.7925	-0.0590682	0.0117374
MSTRG.17911.1	MSTRG.17911.1_ORF_2	676	-	2	501	400	102	1.0335	-0.208991	0.0117746
MSTRG.8083.1	MSTRG.8083.1_ORF_1	203	+	3	81	203	123	0.872	-0.158238	0.0119168
MSTRG.27518.1	MSTRG.27518.1_ORF_1	293	+	1	46	246	201	0.5713	-0.129676	0.0119696
MSTRG.27536.1	MSTRG.27536.1_ORF_1	251	+	3	144	251	108	0.6421	0.0017229	0.0120082
MSTRG.6688.1	MSTRG.6688.1_ORF_1	213	-	3	199	2	198	0.4891	-0.0757686	0.0121434
MSTRG.24180.1	MSTRG.24180.1_ORF_3	793	+	2	422	538	117	0.9494	-0.181449	0.0122327
MSTRG.12363.1	MSTRG.12363.1_ORF_1	218	-	2	169	59	111	0.7848	-0.0819121	0.012245
MSTRG.536.1	MSTRG.536.1_ORF_3	613	+	2	326	403	78	0.7271	0.0163146	0.0123215
MSTRG.7697.1	MSTRG.7697.1_ORF_1	245	-	2	118	2	117	0.7626	-0.0767599	0.012494
MSTRG.24053.1	MSTRG.24053.1_ORF_1	315	+	1	55	165	111	0.6148	0.0189115	0.0124953
MSTRG.16155.1	MSTRG.16155.1_ORF_1	376	+	3	162	335	174	0.8027	-0.201418	0.0126465
MSTRG.614.1	MSTRG.614.1_ORF_2	203	+	3	108	194	87	0.9025	-0.09687	0.0128302
MSTRG.8260.1	MSTRG.8260.1_ORF_1	249	+	3	102	209	108	0.8459	-0.100688	0.0130106
MSTRG.27941.1	MSTRG.27941.1_ORF_3	318	-	1	105	22	84	0.8751	-0.0716108	0.0130725
MSTRG.8970.1	MSTRG.8970.1_ORF_1	1576	-	3	1181	879	303	0.5981	-0.306217	0.0131065
MSTRG.17882.1	MSTRG.17882.1_ORF_2	436	-	3	215	102	114	0.9248	-0.153458	0.0131219
MSTRG.18875.1	MSTRG.18875.1_ORF_2	713	+	2	179	286	108	0.8065	-0.0714965	0.0132161
MSTRG.11633.1	MSTRG.11633.1_ORF_1	219	-	2	122	3	120	0.4975	0.0787024	0.0133157
MSTRG.28094.1	MSTRG.28094.1_ORF_2	671	-	3	474	331	144	0.7037	-0.0785069	0.0133228
MSTRG.18980.1	MSTRG.18980.1_ORF_1	217	-	2	93	1	93	0.6682	0.0334641	0.0134737
MSTRG.26930.1	MSTRG.26930.1_ORF_2	427	-	1	400	236	165	0.7484	-0.141815	0.0135648
MSTRG.3437.1	MSTRG.3437.1_ORF_1	212	-	2	178	38	141	0.3873	0.10633	0.0136227
MSTRG.17820.1	MSTRG.17820.1_ORF_1	248	+	3	63	188	126	0.9325	-0.173921	0.0137437
MSTRG.26920.1	MSTRG.26920.1_ORF_1	276	+	2	167	268	102	0.9889	-0.16065	0.0138104
MSTRG.26955.1	MSTRG.26955.1_ORF_1	276	+	2	167	268	102	0.9889	-0.16065	0.0138104
MSTRG.26989.1	MSTRG.26989.1_ORF_1	276	+	2	167	268	102	0.9889	-0.16065	0.0138104
MSTRG.27017.1	MSTRG.27017.1_ORF_1	276	+	2	167	268	102	0.9889	-0.16065	0.0138104
MSTRG.27078.1	MSTRG.27078.1_ORF_1	276	+	2	167	268	102	0.9889	-0.16065	0.0138104
MSTRG.23105.1	MSTRG.23105.1_ORF_1	2108	+	3	1836	2105	270	0.5955	-0.22912	0.0139128
MSTRG.10844.2	MSTRG.10844.2_ORF_2	363	+	3	228	326	99	0.9463	-0.127608	0.0140206
MSTRG.24349.1	MSTRG.24349.1_ORF_1	239	+	3	57	200	144	0.8587	-0.160048	0.0141794
MSTRG.8225.1	MSTRG.8225.1_ORF_1	253	+	3	105	251	147	0.6823	-0.063961	0.0142889
MSTRG.7886.1	MSTRG.7886.1_ORF_2	1786	-	1	1540	1349	192	0.6972	-0.140963	0.0143381
MSTRG.7787.1	MSTRG.7787.1_ORF_2	243	-	1	153	64	90	0.8892	-0.0756768	0.014359
MSTRG.14238.1	MSTRG.14238.1_ORF_1	207	-	2	164	39	126	0.8288	-0.107476	0.0144095
MSTRG.10923.1	MSTRG.10923.1_ORF_4	203	+	3	81	167	87	0.9352	-0.091828	0.0147781
MSTRG.24179.1	MSTRG.24179.1_ORF_1	381	+	1	193	381	189	0.5082	-0.0346937	0.014868
MSTRG.14979.1	MSTRG.14979.1_ORF_1	245	+	3	123	245	123	0.6966	-0.0212265	0.0148714
MSTRG.8024.1	MSTRG.8024.1_ORF_1	217	+	3	51	215	165	0.6313	-0.0589101	0.0151322
MSTRG.21125.1	MSTRG.21125.1_ORF_1	375	-	3	268	116	153	0.7529	-0.104016	0.0151702
MSTRG.3512.1	MSTRG.3512.1_ORF_2	406	-	3	362	270	93	0.6653	0.0582747	0.0153185
MSTRG.770.1	MSTRG.770.1_ORF_1	502	-	3	341	258	84	1.0997	-0.170692	0.0153497
MSTRG.16483.1	MSTRG.16483.1_ORF_1	216	+	2	86	169	84	0.7803	0.00885004	0.0154128
MSTRG.30206.1	MSTRG.30206.1_ORF_1	308	+	2	17	247	231	0.5901	-0.150782	0.0156455
MSTRG.16509.1	MSTRG.16509.1_ORF_1	279	-	3	169	2	168	0.6262	-0.0550735	0.0156761
MSTRG.10732.1	MSTRG.10732.1_ORF_3	1267	-	2	483	310	174	0.837	-0.176331	0.0157348
MSTRG.200.1	MSTRG.200.1_ORF_2	1111	-	1	451	317	135	0.9153	-0.147836	0.0159697
MSTRG.28615.5	MSTRG.28615.5_ORF_5	774	+	2	191	277	87	0.9489	-0.0811334	0.016002
MSTRG.16125.1	MSTRG.16125.1_ORF_1	219	-	3	217	2	216	0.7842	-0.229278	0.0161114
MSTRG.18625.1	MSTRG.18625.1_ORF_1	356	+	1	115	321	207	0.6616	-0.141573	0.0161335
MSTRG.5923.1	MSTRG.5923.1_ORF_1	232	+	1	70	231	162	0.4742	0.0473477	0.0161935
MSTRG.9070.1	MSTRG.9070.1_ORF_1	318	-	1	234	31	204	0.9034	-0.273067	0.0161989
MSTRG.6944.1	MSTRG.6944.1_ORF_4	1796	+	2	593	694	102	1.0623	-0.160642	0.0163234
MSTRG.16443.1	MSTRG.16443.1_ORF_1	334	-	1	217	2	216	0.621	-0.133328	0.0163248
MSTRG.19467.1	MSTRG.19467.1_ORF_2	205	+	2	53	130	78	1.0617	-0.1276	0.0166014
MSTRG.30920.1	MSTRG.30920.1_ORF_1	244	+	1	49	225	177	0.7364	-0.124616	0.0166372
MSTRG.10228.1	MSTRG.10228.1_ORF_5	693	-	1	336	253	84	0.9823	-0.0883848	0.0166771
MSTRG.6220.1	MSTRG.6220.1_ORF_1	251	+	1	58	186	129	0.7484	-0.0417333	0.0167509
MSTRG.20631.1	MSTRG.20631.1_ORF_1	253	-	3	149	12	138	0.7203	-0.0386876	0.0171204
MSTRG.23750.1	MSTRG.23750.1_ORF_1	219	+	1	28	105	78	1.0854	-0.135228	0.0171764
MSTRG.11984.1	MSTRG.11984.1_ORF_1	213	+	2	32	118	87	1.0819	-0.149361	0.0172304
MSTRG.31748.1	MSTRG.31748.1_ORF_2	230	+	2	140	223	84	1.005	-0.0977033	0.0174672
MSTRG.17513.1	MSTRG.17513.1_ORF_1	281	+	3	24	164	141	0.5409	0.0629324	0.0176372
MSTRG.2933.1	MSTRG.2933.1_ORF_2	313	+	3	201	311	111	0.8942	-0.0808651	0.0177745
MSTRG.2681.1	MSTRG.2681.1_ORF_1	218	+	3	141	218	78	0.9077	-0.0284942	0.0177806
MSTRG.17691.1	MSTRG.17691.1_ORF_1	359	+	2	149	247	99	0.9583	-0.0938117	0.017873
MSTRG.26975.1	MSTRG.26975.1_ORF_2	314	+	3	69	152	84	0.9847	-0.0812757	0.0179033
MSTRG.10070.1	MSTRG.10070.1_ORF_1	242	+	2	20	196	177	0.6649	-0.0714039	0.017937
MSTRG.14288.12	MSTRG.14288.12_ORF_1	1280	-	1	1073	843	231	0.6749	-0.166634	0.0180043
MSTRG.2084.1	MSTRG.2084.1_ORF_1	426	-	2	149	3	147	0.6315	0.00592264	0.0180852
MSTRG.2602.1	MSTRG.2602.1_ORF_1	209	+	1	85	192	108	0.7787	-0.00762207	0.0180995
MSTRG.7786.1	MSTRG.7786.1_ORF_1	218	+	2	35	217	183	0.5717	-0.028075	0.0181158
MSTRG.2603.1	MSTRG.2603.1_ORF_1	242	+	1	79	240	162	0.8121	-0.124303	0.0182676
MSTRG.16841.1	MSTRG.16841.1_ORF_1	399	-	1	348	190	159	0.8691	-0.148978	0.01835
MSTRG.30925.1	MSTRG.30925.1_ORF_2	778	-	2	153	1	153	0.7697	-0.075752	0.0186002
MSTRG.9518.1	MSTRG.9518.1_ORF_2	636	-	2	614	486	129	0.755	-0.0243045	0.0186148
MSTRG.1475.1	MSTRG.1475.1_ORF_1	217	+	3	78	203	126	0.7829	-0.0383851	0.0186174
MSTRG.17881.1	MSTRG.17881.1_ORF_2	329	+	1	106	246	141	0.7863	-0.0660819	0.018715
MSTRG.22484.1	MSTRG.22484.1_ORF_1	246	+	1	115	198	84	0.901	-0.0265301	0.0187563
MSTRG.14296.1	MSTRG.14296.1_ORF_1	1385	+	2	821	940	120	0.8912	-0.0769093	0.0187712
MSTRG.28310.1	MSTRG.28310.1_ORF_1	251	-	2	205	38	168	1.0354	-0.25744	0.0187853
MSTRG.31533.1	MSTRG.31533.1_ORF_1	224	-	1	200	3	198	0.623	-0.0765699	0.0190278
MSTRG.22056.1	MSTRG.22056.1_ORF_1	369	-	1	201	1	201	0.8039	-0.183497	0.0190341
MSTRG.16418.1	MSTRG.16418.1_ORF_1	640	-	1	226	92	135	0.8475	-0.0837695	0.0190756
MSTRG.421.1	MSTRG.421.1_ORF_2	318	-	2	113	3	111	0.802	-0.0165056	0.0190845
MSTRG.2515.1	MSTRG.2515.1_ORF_1	243	+	1	166	243	78	0.9916	-0.0639067	0.0191006
MSTRG.10892.1	MSTRG.10892.1_ORF_1	265	-	2	180	61	120	0.98	-0.134526	0.0191035
MSTRG.25362.1	MSTRG.25362.1_ORF_1	495	-	1	492	298	195	0.8352	-0.187602	0.019202
MSTRG.16543.1	MSTRG.16543.1_ORF_1	322	-	3	161	33	129	0.9791	-0.148543	0.0192805
MSTRG.30505.1	MSTRG.30505.1_ORF_1	310	+	2	191	310	120	0.8484	-0.0569132	0.019384
MSTRG.2648.1	MSTRG.2648.1_ORF_5	620	-	1	560	474	87	0.924	-0.0358643	0.0194247
MSTRG.18661.1	MSTRG.18661.1_ORF_2	627	-	2	593	498	96	0.7976	0.0195582	0.0194419
MSTRG.11260.1	MSTRG.11260.1_ORF_1	259	-	1	250	107	144	0.837	-0.0937601	0.0195445
MSTRG.11843.1	MSTRG.11843.1_ORF_3	239	-	2	106	2	105	0.5533	0.14124	0.0197924
MSTRG.24071.1	MSTRG.24071.1_ORF_1	738	+	1	319	549	231	0.6175	-0.122352	0.0198714
MSTRG.18257.2	MSTRG.18257.2_ORF_1	436	+	1	244	348	105	0.9042	-0.0554697	0.0198919
MSTRG.16469.1	MSTRG.16469.1_ORF_1	232	+	1	58	135	78	0.9586	-0.0383453	0.0199028
MSTRG.23610.1	MSTRG.23610.1_ORF_1	574	+	3	57	266	210	0.9073	-0.248521	0.0200161
MSTRG.25859.1	MSTRG.25859.1_ORF_1	210	+	2	74	208	135	0.6442	0.0362778	0.0200585
MSTRG.15825.1	MSTRG.15825.1_ORF_1	295	-	3	224	120	105	0.9715	-0.0924112	0.0201975
MSTRG.29922.1	MSTRG.29922.1_ORF_1	498	+	3	327	497	171	0.518	0.0457154	0.0202403
MSTRG.1744.1	MSTRG.1744.1_ORF_2	314	-	2	82	2	81	0.816	0.0414039	0.0203254
MSTRG.23275.1	MSTRG.23275.1_ORF_5	7223	+	2	6389	6577	189	1.019	-0.210138	0.0203813
MSTRG.24373.1	MSTRG.24373.1_ORF_1	779	+	3	84	317	234	0.5539	-0.0869002	0.0204082
MSTRG.29485.1	MSTRG.29485.1_ORF_1	244	-	3	143	42	102	0.9	-0.0436615	0.0205686
MSTRG.6110.1	MSTRG.6110.1_ORF_1	216	+	1	49	216	168	0.6827	-0.0417151	0.0206225
MSTRG.24065.1	MSTRG.24065.1_ORF_2	378	-	1	99	1	99	1.0448	-0.118618	0.0206368
MSTRG.17285.1	MSTRG.17285.1_ORF_2	203	-	1	131	33	99	1.065	-0.13158	0.0206484
MSTRG.28314.1	MSTRG.28314.1_ORF_1	248	+	3	36	239	204	0.7545	-0.147653	0.020737
MSTRG.20093.1	MSTRG.20093.1_ORF_1	208	-	3	149	15	135	0.6426	0.0428206	0.0207439
MSTRG.24182.1	MSTRG.24182.1_ORF_2	644	-	1	101	3	99	0.7698	0.0409943	0.0207588
MSTRG.9905.1	MSTRG.9905.1_ORF_1	310	+	3	147	308	162	0.7638	-0.0746793	0.0207694
MSTRG.8391.1	MSTRG.8391.1_ORF_2	374	+	3	288	374	87	0.8566	0.0120163	0.0208386
MSTRG.995.1	MSTRG.995.1_ORF_1	222	-	1	192	91	102	0.6979	0.0732715	0.0208549
MSTRG.10840.1	MSTRG.10840.1_ORF_1	234	+	1	82	234	153	0.6112	0.028707	0.0208676
MSTRG.5754.2	MSTRG.5754.2_ORF_1	413	-	1	224	24	201	0.8801	-0.208677	0.0211479
MSTRG.6787.1	MSTRG.6787.1_ORF_2	305	+	2	179	304	126	0.6999	0.0316538	0.0212319
MSTRG.24260.1	MSTRG.24260.1_ORF_1	290	+	1	1	207	207	0.7129	-0.124544	0.0213152
MSTRG.24070.1	MSTRG.24070.1_ORF_1	378	-	1	264	34	231	0.6636	-0.139443	0.0213846
MSTRG.5883.1	MSTRG.5883.1_ORF_2	236	-	1	134	54	81	0.971	-0.0376892	0.0215262
MSTRG.10204.1	MSTRG.10204.1_ORF_1	220	+	1	13	219	207	0.647	-0.0859692	0.0215406
MSTRG.19847.1	MSTRG.19847.1_ORF_2	225	-	1	216	118	99	0.9274	-0.043487	0.0218766
MSTRG.31003.1	MSTRG.31003.1_ORF_1	519	-	2	206	3	204	0.7091	-0.110278	0.0218933
MSTRG.31970.1	MSTRG.31970.1_ORF_1	519	-	2	206	3	204	0.7091	-0.110278	0.0218933
MSTRG.12346.1	MSTRG.12346.1_ORF_2	264	-	2	83	3	81	1.0958	-0.104878	0.021972
MSTRG.11639.1	MSTRG.11639.1_ORF_4	408	+	1	49	138	90	0.9538	-0.0376982	0.0222088
MSTRG.3867.1	MSTRG.3867.1_ORF_1	249	+	1	46	189	144	0.808	-0.0555802	0.0222468
MSTRG.1618.1	MSTRG.1618.1_ORF_3	420	-	3	178	98	81	0.8633	0.0320307	0.022423
MSTRG.18198.1	MSTRG.18198.1_ORF_2	286	-	3	92	3	90	1.1125	-0.125703	0.022641
MSTRG.21809.1	MSTRG.21809.1_ORF_4	265	+	2	173	265	93	1.0511	-0.0961681	0.0226916
MSTRG.7596.1	MSTRG.7596.1_ORF_2	787	+	1	61	255	195	0.6727	-0.0635748	0.0228231
MSTRG.4084.1	MSTRG.4084.1_ORF_1	304	-	2	252	7	246	0.4656	-0.0432932	0.0229624
MSTRG.22060.1	MSTRG.22060.1_ORF_3	854	+	2	680	853	174	0.6717	-0.0225081	0.0229829
MSTRG.30840.1	MSTRG.30840.1_ORF_4	386	+	2	296	385	90	0.8314	0.0390193	0.0232031
MSTRG.17547.1	MSTRG.17547.1_ORF_2	303	+	1	28	141	114	0.779	0.0251976	0.0233977
MSTRG.27051.1	MSTRG.27051.1_ORF_1	481	+	2	164	481	318	0.4156	-0.142414	0.0234604
MSTRG.14511.1	MSTRG.14511.1_ORF_1	219	+	3	45	173	129	0.6542	0.0687574	0.0235479
MSTRG.19403.1	MSTRG.19403.1_ORF_4	543	+	3	414	542	129	0.8567	-0.0429991	0.0235966
MSTRG.26895.1	MSTRG.26895.1_ORF_1	331	+	2	14	331	318	0.4156	-0.142414	0.0236495
MSTRG.26629.1	MSTRG.26629.1_ORF_2	317	+	3	234	317	84	1.0221	-0.0551107	0.0237261
MSTRG.21075.1	MSTRG.21075.1_ORF_2	242	+	2	44	199	156	0.9	-0.117591	0.0239492
MSTRG.20089.1	MSTRG.20089.1_ORF_2	515	-	2	334	218	117	0.8885	-0.0355554	0.0241105
MSTRG.25937.1	MSTRG.25937.1_ORF_2	311	+	3	204	299	96	0.8232	0.0387246	0.0241551
MSTRG.20427.1	MSTRG.20427.1_ORF_4	418	-	1	400	308	93	0.7886	0.0666267	0.0244066
MSTRG.24066.1	MSTRG.24066.1_ORF_1	210	+	1	4	180	177	0.9343	-0.170058	0.0248186
MSTRG.17239.1	MSTRG.17239.1_ORF_3	287	+	1	148	225	78	0.9682	-0.00564914	0.0248846
MSTRG.21011.1	MSTRG.21011.1_ORF_3	1420	+	2	1256	1420	165	0.836	-0.080507	0.0249148
MSTRG.16878.1	MSTRG.16878.1_ORF_3	753	+	1	361	471	111	0.9966	-0.0778253	0.0249712
MSTRG.18039.1	MSTRG.18039.1_ORF_1	632	-	2	337	119	219	0.586	-0.04428	0.0250461
MSTRG.25208.1	MSTRG.25208.1_ORF_2	204	+	3	93	203	111	0.8389	0.00757741	0.0250866
MSTRG.24069.1	MSTRG.24069.1_ORF_4	656	+	1	487	654	168	0.8826	-0.116508	0.0253467
MSTRG.10842.1	MSTRG.10842.1_ORF_1	463	-	2	315	193	123	1.072	-0.140705	0.0256745
MSTRG.15080.1	MSTRG.15080.1_ORF_1	224	+	3	126	224	99	0.8434	0.0313245	0.025687
MSTRG.7874.1	MSTRG.7874.1_ORF_1	1648	+	3	1218	1376	159	0.7142	0.00985023	0.0261287
MSTRG.23676.1	MSTRG.23676.1_ORF_2	326	-	2	190	86	105	1.029	-0.0808822	0.0262032
MSTRG.26523.1	MSTRG.26523.1_ORF_1	523	-	2	159	1	159	0.7598	-0.0255317	0.026235
MSTRG.27066.1	MSTRG.27066.1_ORF_2	511	-	1	172	2	171	0.8215	-0.0827783	0.0262405
MSTRG.2011.1	MSTRG.2011.1_ORF_3	421	+	1	94	213	120	0.8578	-0.00900153	0.0264247
MSTRG.2321.1	MSTRG.2321.1_ORF_2	347	-	3	93	1	93	1.0523	-0.0699465	0.0264924
MSTRG.10505.1	MSTRG.10505.1_ORF_1	357	+	3	267	356	90	0.9654	-0.0133379	0.0267476
MSTRG.28209.1	MSTRG.28209.1_ORF_1	4399	+	1	1369	1641	273	0.6306	-0.123607	0.0268123
MSTRG.91.1	MSTRG.91.1_ORF_2	223	-	3	101	3	99	0.843	0.0394317	0.0269127
MSTRG.25940.1	MSTRG.25940.1_ORF_2	520	-	2	222	142	81	0.9053	0.0401625	0.0269527
MSTRG.18062.1	MSTRG.18062.1_ORF_2	316	+	1	232	315	84	0.8574	0.0603158	0.0270033
MSTRG.24074.1	MSTRG.24074.1_ORF_4	777	-	3	175	2	174	0.9052	-0.127977	0.027103
MSTRG.20511.1	MSTRG.20511.1_ORF_1	383	-	2	325	233	93	1.0624	-0.0709997	0.0271833
MSTRG.30203.1	MSTRG.30203.1_ORF_1	575	+	2	167	436	270	0.4867	-0.0680108	0.0272711
MSTRG.5948.1	MSTRG.5948.1_ORF_1	5334	-	1	2631	2389	243	0.6074	-0.0436661	0.0272921
MSTRG.22470.1	MSTRG.22470.1_ORF_3	615	+	3	240	323	84	0.8072	0.0945254	0.0274843
MSTRG.28209.2	MSTRG.28209.2_ORF_1	3917	+	2	887	1159	273	0.6306	-0.123607	0.0275106
MSTRG.30969.1	MSTRG.30969.1_ORF_2	270	+	2	71	166	96	0.8938	0.0207702	0.0275949
MSTRG.30970.1	MSTRG.30970.1_ORF_2	214	-	1	124	29	96	0.8938	0.0207702	0.0276774
MSTRG.14384.1	MSTRG.14384.1_ORF_3	337	+	3	162	245	84	1.205	-0.13235	0.027747
MSTRG.31160.1	MSTRG.31160.1_ORF_5	2905	-	3	824	690	135	0.7923	0.0317836	0.0278317
MSTRG.13462.1	MSTRG.13462.1_ORF_1	307	-	1	301	110	192	0.8118	-0.107217	0.027937
MSTRG.31433.1	MSTRG.31433.1_ORF_5	509	+	3	12	122	111	0.8879	0.00160676	0.0280843
MSTRG.3900.1	MSTRG.3900.1_ORF_1	305	-	1	149	3	147	0.9128	-0.0806541	0.0281007
MSTRG.28074.1	MSTRG.28074.1_ORF_1	575	-	2	544	338	207	0.7907	-0.118703	0.0282286
MSTRG.18673.1	MSTRG.18673.1_ORF_1	202	-	1	127	2	126	0.7137	0.0710939	0.0282436
MSTRG.5118.1	MSTRG.5118.1_ORF_2	841	+	1	373	513	141	0.974	-0.0985667	0.0282582
MSTRG.7700.1	MSTRG.7700.1_ORF_1	201	+	2	32	175	144	0.6099	0.0975309	0.0283549
MSTRG.11349.1	MSTRG.11349.1_ORF_1	1308	-	2	809	537	273	0.689	-0.174888	0.0284125
MSTRG.30346.1	MSTRG.30346.1_ORF_1	864	-	1	783	535	249	0.5494	-0.0550657	0.0284602
MSTRG.12011.1	MSTRG.12011.1_ORF_1	235	-	2	174	1	174	0.8988	-0.118782	0.0288274
MSTRG.16148.1	MSTRG.16148.1_ORF_2	211	+	2	2	85	84	0.8199	0.0940343	0.0292179
MSTRG.16089.1	MSTRG.16089.1_ORF_2	212	-	2	91	2	90	0.8943	0.042455	0.0295185
MSTRG.1492.1	MSTRG.1492.1_ORF_1	234	-	2	209	24	186	0.5129	0.0823293	0.0295197
MSTRG.14359.16	MSTRG.14359.16_ORF_1	1653	-	3	997	641	357	0.5045	-0.215073	0.0295666
MSTRG.16466.1	MSTRG.16466.1_ORF_2	387	-	2	332	231	102	0.861	0.0415208	0.029639
MSTRG.476.4	MSTRG.476.4_ORF_1	412	-	2	192	58	135	0.8409	-0.00680044	0.0297921
MSTRG.7876.1	MSTRG.7876.1_ORF_5	1962	+	1	118	246	129	1.0818	-0.118483	0.0298091
MSTRG.27526.1	MSTRG.27526.1_ORF_2	1270	-	2	201	1	201	0.6231	0.00329612	0.029845
MSTRG.15338.2	MSTRG.15338.2_ORF_4	753	-	3	400	278	123	0.9224	-0.0269406	0.0299596
MSTRG.2828.1	MSTRG.2828.1_ORF_1	325	+	1	142	324	183	0.5285	0.082597	0.0300061
MSTRG.25365.1	MSTRG.25365.1_ORF_1	242	+	1	100	240	141	0.8307	-0.01214	0.03005
MSTRG.28093.1	MSTRG.28093.1_ORF_1	204	-	3	85	2	84	1.0948	-0.0568934	0.0301434
MSTRG.2135.1	MSTRG.2135.1_ORF_1	238	+	3	72	236	165	0.5714	0.0916825	0.0301932
MSTRG.14298.1	MSTRG.14298.1_ORF_3	1473	+	1	1294	1428	135	0.8922	-0.0230992	0.0303686
MSTRG.12386.1	MSTRG.12386.1_ORF_1	288	-	2	224	102	123	0.9678	-0.0515338	0.0309264
MSTRG.6539.1	MSTRG.6539.1_ORF_1	210	-	1	108	1	108	0.7968	0.0728399	0.0309783
MSTRG.14294.1	MSTRG.14294.1_ORF_1	2332	-	3	1730	1440	291	0.6559	-0.16529	0.0309865
MSTRG.12315.1	MSTRG.12315.1_ORF_3	245	+	1	154	243	90	0.8256	0.0902184	0.0310214
MSTRG.16727.1	MSTRG.16727.1_ORF_1	545	-	3	468	295	174	0.9542	-0.134162	0.031173
MSTRG.8095.1	MSTRG.8095.1_ORF_5	3682	-	1	1315	1160	156	0.9979	-0.0973572	0.031191
MSTRG.6948.1	MSTRG.6948.1_ORF_1	415	+	1	25	309	285	0.7128	-0.202538	0.0312306
MSTRG.16409.1	MSTRG.16409.1_ORF_1	202	-	3	137	3	135	1.0705	-0.130476	0.0313473
MSTRG.12317.1	MSTRG.12317.1_ORF_1	251	+	2	140	250	111	0.8244	0.0547628	0.0314854
MSTRG.14232.1	MSTRG.14232.1_ORF_3	362	+	2	254	361	108	0.7402	0.109206	0.0314998
MSTRG.6158.1	MSTRG.6158.1_ORF_1	215	+	2	17	214	198	0.884	-0.139199	0.0315999
MSTRG.29134.8	MSTRG.29134.8_ORF_2	260	-	1	83	3	81	0.902	0.0670056	0.0316586
MSTRG.15292.1	MSTRG.15292.1_ORF_1	239	+	2	125	235	111	0.8858	0.0209322	0.0317002
MSTRG.9645.1	MSTRG.9645.1_ORF_1	889	+	1	223	420	198	0.9222	-0.154245	0.0317048
MSTRG.17044.1	MSTRG.17044.1_ORF_1	261	-	2	86	3	84	0.811	0.114212	0.0318515
MSTRG.5496.1	MSTRG.5496.1_ORF_1	3787	-	2	768	424	345	0.776	-0.314431	0.0320034
MSTRG.16843.1	MSTRG.16843.1_ORF_1	233	+	3	24	164	141	0.9479	-0.0674986	0.0321144
MSTRG.774.1	MSTRG.774.1_ORF_1	256	-	1	244	2	243	0.4962	0.00128326	0.0321205
MSTRG.17808.3	MSTRG.17808.3_ORF_1	342	+	3	138	248	111	0.9797	-0.0284791	0.0322636
MSTRG.25498.10	MSTRG.25498.10_ORF_1	7621	-	1	2062	1712	351	0.6874	-0.238644	0.0323577
MSTRG.31759.1	MSTRG.31759.1_ORF_1	243	-	3	235	56	180	0.8874	-0.103103	0.0324633
MSTRG.22914.1	MSTRG.22914.1_ORF_1	261	+	2	35	259	225	0.8143	-0.139303	0.033445
MSTRG.30922.1	MSTRG.30922.1_ORF_1	1326	+	3	921	1151	231	0.726	-0.0904025	0.0334801
MSTRG.31080.1	MSTRG.31080.1_ORF_1	385	+	3	48	314	267	0.6164	-0.102623	0.0335575
MSTRG.14231.2	MSTRG.14231.2_ORF_3	508	+	3	423	506	84	0.7996	0.132023	0.0335999
MSTRG.11619.1	MSTRG.11619.1_ORF_1	221	-	2	193	86	108	0.6121	0.192258	0.0337112
MSTRG.2649.1	MSTRG.2649.1_ORF_3	381	-	1	342	265	78	1.0686	-0.00998138	0.0337757
MSTRG.30924.1	MSTRG.30924.1_ORF_2	325	-	2	123	1	123	0.9972	-0.0524735	0.0338587
MSTRG.12318.1	MSTRG.12318.1_ORF_5	490	-	3	317	234	84	1.1199	-0.048253	0.0339638
MSTRG.25941.1	MSTRG.25941.1_ORF_3	277	+	2	179	277	99	0.9954	-0.00579839	0.0342256
MSTRG.15656.19	MSTRG.15656.19_ORF_1	437	+	3	84	326	243	0.5174	0.00230434	0.0343479
MSTRG.19243.1	MSTRG.19243.1_ORF_3	206	-	1	113	3	111	1.0598	-0.0640643	0.0344435
MSTRG.473.1	MSTRG.473.1_ORF_2	253	-	1	79	2	78	1.0777	-0.0128697	0.0344632
MSTRG.30934.1	MSTRG.30934.1_ORF_2	508	-	1	436	308	129	0.896	-0.0010778	0.0345232
MSTRG.27082.1	MSTRG.27082.1_ORF_1	264	+	1	112	252	141	1.034	-0.10191	0.0349073
MSTRG.28825.1	MSTRG.28825.1_ORF_1	245	+	1	118	243	126	1.0014	-0.0556668	0.0349567
MSTRG.4033.1	MSTRG.4033.1_ORF_1	262	-	2	195	1	195	0.7495	-0.0394919	0.034985
MSTRG.28064.1	MSTRG.28064.1_ORF_1	504	-	1	312	1	312	0.6435	-0.190211	0.0355189
MSTRG.6537.1	MSTRG.6537.1_ORF_1	562	-	3	323	165	159	0.8492	-0.0242626	0.0355597
MSTRG.20632.1	MSTRG.20632.1_ORF_1	256	-	3	173	6	168	0.5378	0.135186	0.0359595
MSTRG.16364.1	MSTRG.16364.1_ORF_5	985	+	1	97	237	141	0.7507	0.0713349	0.0361122
MSTRG.15008.2	MSTRG.15008.2_ORF_1	480	-	1	372	115	258	0.485	0.00237546	0.0361918
MSTRG.20568.1	MSTRG.20568.1_ORF_2	488	+	1	277	441	165	0.742	0.0290307	0.0364287
MSTRG.24178.1	MSTRG.24178.1_ORF_2	885	-	3	475	362	114	1.0251	-0.0340245	0.0364607
MSTRG.13944.1	MSTRG.13944.1_ORF_5	1360	-	2	408	313	96	0.7817	0.142113	0.0365445
MSTRG.7884.1	MSTRG.7884.1_ORF_1	8735	-	2	307	119	189	1.1078	-0.147405	0.036662
MSTRG.13032.12	MSTRG.13032.12_ORF_2	5927	-	2	3142	2882	261	0.6474	-0.04381	0.0366993
MSTRG.14297.1	MSTRG.14297.1_ORF_1	386	+	2	203	385	183	0.8578	-0.0685502	0.0369236
MSTRG.18365.1	MSTRG.18365.1_ORF_1	442	+	1	73	297	225	0.9938	-0.221754	0.0371358
MSTRG.5561.1	MSTRG.5561.1_ORF_1	292	+	3	87	233	147	0.9835	-0.0725413	0.0373341
MSTRG.18269.1	MSTRG.18269.1_ORF_1	219	+	2	122	217	96	1.0447	-0.0132743	0.0374796
MSTRG.2849.1	MSTRG.2849.1_ORF_1	278	-	2	175	2	174	0.8652	-0.0537493	0.0376616
MSTRG.10235.13	MSTRG.10235.13_ORF_1	703	-	2	549	271	279	0.7183	-0.159691	0.0377395
MSTRG.13475.1	MSTRG.13475.1_ORF_2	709	-	3	320	237	84	1.031	0.0224412	0.0377832
MSTRG.16422.2	MSTRG.16422.2_ORF_1	415	-	2	177	1	177	0.6036	0.091205	0.037803
MSTRG.18208.1	MSTRG.18208.1_ORF_2	552	+	2	473	550	78	1.1007	-0.00705069	0.0378845
MSTRG.18060.1	MSTRG.18060.1_ORF_1	1694	-	3	870	625	246	0.7478	-0.104164	0.038292
MSTRG.11155.1	MSTRG.11155.1_ORF_1	220	-	2	177	1	177	0.922	-0.0889308	0.0383582
MSTRG.15414.1	MSTRG.15414.1_ORF_1	280	-	3	248	123	126	1.1085	-0.100072	0.0384107
MSTRG.16029.1	MSTRG.16029.1_ORF_1	340	-	3	215	3	213	0.7106	-0.0334798	0.0385039
MSTRG.9329.1	MSTRG.9329.1_ORF_1	230	+	2	146	229	84	1.0676	0.00130161	0.038671
MSTRG.30923.1	MSTRG.30923.1_ORF_2	525	+	3	366	524	159	1.0126	-0.102476	0.0388037
MSTRG.20180.1	MSTRG.20180.1_ORF_1	265	+	3	33	221	189	0.5573	0.0988329	0.0388782
MSTRG.15898.1	MSTRG.15898.1_ORF_1	226	-	2	138	1	138	0.7059	0.10829	0.0389229
MSTRG.12543.1	MSTRG.12543.1_ORF_2	227	+	3	93	179	87	1.1322	-0.0390957	0.0390923
MSTRG.28615.1	MSTRG.28615.1_ORF_1	873	+	3	357	500	144	1.1949	-0.17294	0.0393264
MSTRG.24076.1	MSTRG.24076.1_ORF_2	234	-	1	222	79	144	0.635	0.140823	0.0396666
MSTRG.27999.1	MSTRG.27999.1_ORF_3	369	+	1	49	162	114	0.7706	0.122364	0.0401413
MSTRG.14839.1	MSTRG.14839.1_ORF_1	224	+	3	87	197	111	0.7435	0.142793	0.0403319
MSTRG.10190.1	MSTRG.10190.1_ORF_1	286	+	1	22	285	264	0.6615	-0.0919938	0.0403674
MSTRG.7870.1	MSTRG.7870.1_ORF_1	707	-	3	522	304	219	0.6851	-0.0185953	0.0403759
MSTRG.10233.1	MSTRG.10233.1_ORF_1	1393	-	3	1067	816	252	0.6055	-0.0264181	0.0407542
MSTRG.14284.1	MSTRG.14284.1_ORF_1	236	-	3	171	1	171	0.8459	-0.0235121	0.0408936
MSTRG.22669.1	MSTRG.22669.1_ORF_2	238	-	3	80	3	78	0.8764	0.131186	0.0410238
MSTRG.27084.1	MSTRG.27084.1_ORF_2	288	+	2	68	214	147	0.7509	0.0757504	0.0410316
MSTRG.24483.1	MSTRG.24483.1_ORF_1	3529	+	3	1191	1616	426	0.4456	-0.235439	0.0411454
MSTRG.28079.1	MSTRG.28079.1_ORF_1	1645	+	2	1031	1408	378	0.5356	-0.215064	0.0411521
MSTRG.26509.1	MSTRG.26509.1_ORF_1	299	-	2	277	71	207	0.9043	-0.120873	0.0412801
MSTRG.20036.1	MSTRG.20036.1_ORF_2	269	+	3	108	206	99	0.7591	0.1608	0.0413633
MSTRG.5206.1	MSTRG.5206.1_ORF_1	234	-	2	158	3	156	0.7781	0.0446379	0.0413719
MSTRG.12662.1	MSTRG.12662.1_ORF_1	273	-	2	155	15	141	0.8461	0.0351773	0.0416521
MSTRG.14950.1	MSTRG.14950.1_ORF_1	244	+	1	76	159	84	1.0634	0.0168633	0.0417248
MSTRG.10400.1	MSTRG.10400.1_ORF_3	1940	+	1	241	381	141	1.1222	-0.106163	0.0417587
MSTRG.24068.1	MSTRG.24068.1_ORF_1	258	-	2	104	3	102	1.0961	-0.0343462	0.0418282
MSTRG.15125.1	MSTRG.15125.1_ORF_1	231	+	1	112	198	87	1.0709	0.00763783	0.0418909
MSTRG.13032.13	MSTRG.13032.13_ORF_5	8682	-	1	7413	7216	198	1.094	-0.133444	0.0419703
MSTRG.29622.1	MSTRG.29622.1_ORF_1	306	+	3	108	260	153	0.7443	0.0729878	0.0420921
MSTRG.27016.1	MSTRG.27016.1_ORF_3	1007	-	2	238	2	237	0.5804	0.0178658	0.0421669
MSTRG.26006.1	MSTRG.26006.1_ORF_1	590	-	1	98	3	96	0.8803	0.104896	0.0424633
MSTRG.6689.1	MSTRG.6689.1_ORF_1	204	-	3	82	2	81	0.9479	0.0913089	0.0426231
MSTRG.29024.9	MSTRG.29024.9_ORF_1	268	-	2	177	1	177	0.5471	0.143076	0.042747
MSTRG.6890.1	MSTRG.6890.1_ORF_1	384	-	1	231	1	231	0.6386	-0.00704458	0.0428381
MSTRG.31158.1	MSTRG.31158.1_ORF_2	3034	-	3	2396	2133	264	0.7511	-0.107456	0.0429357
MSTRG.18257.1	MSTRG.18257.1_ORF_2	553	-	2	429	301	129	0.7426	0.124167	0.0430153
MSTRG.21235.1	MSTRG.21235.1_ORF_2	2296	+	3	2055	2285	231	0.9171	-0.147175	0.0430374
MSTRG.22897.1	MSTRG.22897.1_ORF_1	223	-	1	220	2	219	0.3873	0.157595	0.0431417
MSTRG.20091.1	MSTRG.20091.1_ORF_2	627	+	1	514	627	114	0.8095	0.115368	0.0432358
MSTRG.10824.1	MSTRG.10824.1_ORF_3	311	-	1	80	3	78	1.0016	0.0701503	0.0433341
MSTRG.9639.1	MSTRG.9639.1_ORF_1	235	+	3	42	233	192	0.8068	-0.029847	0.0433863
MSTRG.16870.1	MSTRG.16870.1_ORF_1	201	-	1	195	40	156	0.8045	0.037972	0.0434993
MSTRG.14282.1	MSTRG.14282.1_ORF_1	219	-	2	188	57	132	0.8321	0.0668397	0.0435336
MSTRG.25939.1	MSTRG.25939.1_ORF_2	1228	+	2	1040	1228	189	0.7496	0.0183339	0.0436855
MSTRG.19722.1	MSTRG.19722.1_ORF_1	307	+	1	172	261	90	0.9187	0.0967909	0.0437658
MSTRG.14158.1	MSTRG.14158.1_ORF_2	1098	-	1	465	235	231	0.7739	-0.0721502	0.0441769
MSTRG.368.1	MSTRG.368.1_ORF_1	206	+	3	57	206	150	0.7889	0.0611437	0.0443151
MSTRG.14171.1	MSTRG.14171.1_ORF_1	341	-	3	252	1	252	0.3873	0.102448	0.044316
MSTRG.4993.1	MSTRG.4993.1_ORF_1	341	-	2	121	2	120	0.8391	0.0891833	0.044322
MSTRG.24063.1	MSTRG.24063.1_ORF_1	337	+	2	92	280	189	0.4899	0.160326	0.0443279
MSTRG.830.1	MSTRG.830.1_ORF_1	220	-	2	213	1	213	0.7612	-0.0390297	0.0443447
MSTRG.25923.1	MSTRG.25923.1_ORF_2	285	+	3	204	284	81	0.8247	0.169111	0.0444122
MSTRG.24062.1	MSTRG.24062.1_ORF_1	298	-	2	204	16	189	0.4899	0.160326	0.0444186
MSTRG.22465.1	MSTRG.22465.1_ORF_1	342	+	3	81	287	207	0.6066	0.0618615	0.0445778
MSTRG.22482.1	MSTRG.22482.1_ORF_1	342	+	3	81	287	207	0.6066	0.0618615	0.0445778
MSTRG.20707.17	MSTRG.20707.17_ORF_1	481	-	1	235	2	234	0.5063	0.0722526	0.0450811
MSTRG.25063.1	MSTRG.25063.1_ORF_2	694	-	3	320	183	138	1.0303	-0.046442	0.0450956
MSTRG.2599.1	MSTRG.2599.1_ORF_1	347	-	3	222	1	222	0.6392	0.0201418	0.0457313
MSTRG.23599.1	MSTRG.23599.1_ORF_1	264	-	3	256	116	141	1.0042	-0.0382741	0.0458218
MSTRG.28609.1	MSTRG.28609.1_ORF_3	737	-	2	91	2	90	0.9583	0.086161	0.0458378
MSTRG.12893.1	MSTRG.12893.1_ORF_1	232	-	2	138	1	138	0.9988	-0.0292525	0.0460111
MSTRG.18834.1	MSTRG.18834.1_ORF_5	652	-	1	529	428	102	1.049	0.0130504	0.0461854
MSTRG.20565.1	MSTRG.20565.1_ORF_1	1165	+	1	601	819	219	0.5971	0.05882	0.0462212
MSTRG.26977.1	MSTRG.26977.1_ORF_2	1526	-	2	544	326	219	0.7976	-0.0511631	0.0463959
MSTRG.27003.1	MSTRG.27003.1_ORF_2	1526	-	2	544	326	219	0.7976	-0.0511631	0.0463959
MSTRG.10272.1	MSTRG.10272.1_ORF_1	1620	-	1	228	1	228	0.7059	-0.012347	0.047063
MSTRG.14213.1	MSTRG.14213.1_ORF_1	206	+	3	36	140	105	1.3306	-0.152292	0.0473172
MSTRG.22462.1	MSTRG.22462.1_ORF_3	415	-	1	355	230	126	0.7411	0.1459	0.0473572
MSTRG.7089.1	MSTRG.7089.1_ORF_2	349	-	2	231	79	153	0.819	0.0513671	0.0473831
MSTRG.9619.1	MSTRG.9619.1_ORF_1	265	+	1	58	264	207	0.5795	0.0873845	0.0474605
MSTRG.27963.1	MSTRG.27963.1_ORF_1	254	+	1	25	252	228	0.7019	-0.0199496	0.0477393
MSTRG.22471.1	MSTRG.22471.1_ORF_2	319	-	2	186	28	159	0.7117	0.102491	0.0477967
MSTRG.7670.1	MSTRG.7670.1_ORF_1	725	+	3	42	257	216	0.9382	-0.12494	0.0485355
MSTRG.6657.1	MSTRG.6657.1_ORF_1	306	+	2	53	217	165	0.9774	-0.0559999	0.0488073
MSTRG.18567.1	MSTRG.18567.1_ORF_1	233	+	1	154	231	78	0.8869	0.157411	0.0494487
MSTRG.2600.1	MSTRG.2600.1_ORF_5	271	+	1	178	270	93	0.8369	0.158511	0.0494512
MSTRG.31434.1	MSTRG.31434.1_ORF_1	361	+	2	134	310	177	0.6449	0.113546	0.0494569
MSTRG.26954.1	MSTRG.26954.1_ORF_1	387	+	2	74	385	312	0.7375	-0.187391	0.0495497
MSTRG.12364.1	MSTRG.12364.1_ORF_1	802	+	3	336	623	288	0.5817	-0.0481384	0.0503416
MSTRG.5208.1	MSTRG.5208.1_ORF_2	349	-	1	103	2	102	1.0071	0.0493089	0.0504214
MSTRG.9408.1	MSTRG.9408.1_ORF_1	286	+	3	66	227	162	0.7709	0.0728302	0.0505765
MSTRG.25819.1	MSTRG.25819.1_ORF_1	227	-	3	192	1	192	0.6915	0.0622975	0.0506365
MSTRG.16464.1	MSTRG.16464.1_ORF_4	2062	-	2	1317	1165	153	0.936	0.0124481	0.0507999
MSTRG.15880.1	MSTRG.15880.1_ORF_1	251	-	2	199	2	198	0.7201	0.0364262	0.0509938
MSTRG.28922.1	MSTRG.28922.1_ORF_3	240	+	1	70	195	126	0.9674	0.0288245	0.0510633
MSTRG.16431.1	MSTRG.16431.1_ORF_1	287	-	3	168	1	168	0.9383	-0.0312426	0.0511843
MSTRG.7367.1	MSTRG.7367.1_ORF_1	223	-	1	196	2	195	0.7447	0.0283946	0.0511893
MSTRG.26081.2	MSTRG.26081.2_ORF_5	4594	+	2	3083	3295	213	0.9011	-0.0534145	0.051404
MSTRG.11006.1	MSTRG.11006.1_ORF_1	266	+	2	104	247	144	0.7689	0.110011	0.0514695
MSTRG.24075.1	MSTRG.24075.1_ORF_1	221	+	2	32	205	174	0.6714	0.110761	0.0517906
MSTRG.27649.1	MSTRG.27649.1_ORF_4	522	-	1	174	97	78	0.9585	0.127686	0.0518817
MSTRG.31004.1	MSTRG.31004.1_ORF_3	4513	-	3	3494	3210	285	0.675	-0.0559071	0.0521617
MSTRG.31972.1	MSTRG.31972.1_ORF_3	4513	-	3	3494	3210	285	0.675	-0.0559071	0.0521617
MSTRG.1405.1	MSTRG.1405.1_ORF_1	297	-	1	165	1	165	0.8118	0.0495308	0.0521632
MSTRG.19643.1	MSTRG.19643.1_ORF_4	331	-	1	169	74	96	1.0939	0.0172437	0.0522967
MSTRG.2598.1	MSTRG.2598.1_ORF_3	578	+	3	486	578	93	0.7163	0.239605	0.052326
MSTRG.19849.1	MSTRG.19849.1_ORF_1	228	-	1	222	1	222	0.4465	0.152571	0.0525359
MSTRG.6221.1	MSTRG.6221.1_ORF_1	521	+	2	299	454	156	1.1232	-0.107406	0.0525671
MSTRG.16055.1	MSTRG.16055.1_ORF_1	238	+	3	27	236	210	0.8684	-0.0645962	0.0526221
MSTRG.14300.1	MSTRG.14300.1_ORF_5	320	-	2	97	2	96	1.1419	-0.00833854	0.0528359
MSTRG.28311.1	MSTRG.28311.1_ORF_3	483	+	3	372	482	111	0.9787	0.0584276	0.0529089
MSTRG.28239.1	MSTRG.28239.1_ORF_1	274	-	1	142	8	135	1.201	-0.113857	0.052949
MSTRG.11182.1	MSTRG.11182.1_ORF_1	229	+	1	100	228	129	1.0094	0.00716994	0.0534168
MSTRG.24123.1	MSTRG.24123.1_ORF_4	928	+	1	814	927	114	1.0469	0.0202522	0.0535439
MSTRG.10396.1	MSTRG.10396.1_ORF_2	790	-	1	697	491	207	0.9211	-0.0808666	0.0535825
MSTRG.10.1	MSTRG.10.1_ORF_1	366	-	2	338	180	159	0.7985	0.0735272	0.0536087
MSTRG.15833.1	MSTRG.15833.1_ORF_1	327	+	3	39	287	249	0.8055	-0.094651	0.0542526
MSTRG.7699.1	MSTRG.7699.1_ORF_1	941	+	3	90	311	222	0.6202	0.0664259	0.0544047
MSTRG.24080.1	MSTRG.24080.1_ORF_1	263	+	1	13	261	249	0.4416	0.112028	0.0544207
MSTRG.27009.1	MSTRG.27009.1_ORF_1	378	+	3	33	224	192	0.8927	-0.0380023	0.0544505
MSTRG.26916.1	MSTRG.26916.1_ORF_1	369	+	1	43	234	192	0.8927	-0.0380023	0.0544759
MSTRG.26951.1	MSTRG.26951.1_ORF_1	342	+	3	54	245	192	0.8927	-0.0380023	0.0545522
MSTRG.7617.1	MSTRG.7617.1_ORF_1	254	-	3	159	1	159	0.7221	0.119657	0.0547724
MSTRG.4211.1	MSTRG.4211.1_ORF_5	6956	+	1	100	306	207	0.9442	-0.0338974	0.0549456
MSTRG.414.1	MSTRG.414.1_ORF_4	373	-	3	194	117	78	1.0478	0.0859715	0.0550626
MSTRG.26906.1	MSTRG.26906.1_ORF_1	406	-	2	267	7	261	0.5578	0.0273996	0.0551156
MSTRG.12344.1	MSTRG.12344.1_ORF_1	360	+	1	91	210	120	1.1596	-0.0546515	0.055201
MSTRG.30927.1	MSTRG.30927.1_ORF_1	466	+	2	149	427	279	0.6707	-0.0689553	0.0552495
MSTRG.30928.1	MSTRG.30928.1_ORF_1	438	-	2	302	24	279	0.6707	-0.0689553	0.0553297
MSTRG.22469.1	MSTRG.22469.1_ORF_3	770	-	3	477	346	132	1.0239	0.00446982	0.0553449
MSTRG.26956.1	MSTRG.26956.1_ORF_3	433	-	2	351	226	126	0.7439	0.171783	0.0554205
MSTRG.16411.1	MSTRG.16411.1_ORF_1	847	+	1	646	846	201	0.8151	-0.00257965	0.0556169
MSTRG.8966.1	MSTRG.8966.1_ORF_1	1787	-	3	1038	754	285	0.7108	-0.0887971	0.0559067
MSTRG.1355.1	MSTRG.1355.1_ORF_5	344	+	3	243	344	102	1.2468	-0.0686798	0.0559865
MSTRG.8967.1	MSTRG.8967.1_ORF_4	854	+	3	189	341	153	1.051	-0.0463324	0.0561595
MSTRG.12582.1	MSTRG.12582.1_ORF_1	205	+	1	31	204	174	0.6721	0.124329	0.0561604
MSTRG.20855.1	MSTRG.20855.1_ORF_3	12164	+	1	6760	7050	291	0.7861	-0.0476403	0.056302
MSTRG.14191.2	MSTRG.14191.2_ORF_1	1171	-	3	1109	801	309	0.547	-0.0442686	0.0563224
MSTRG.12394.1	MSTRG.12394.1_ORF_1	276	-	1	105	1	105	0.7257	0.223646	0.0567785
MSTRG.22765.1	MSTRG.22765.1_ORF_1	502	-	2	369	52	318	0.6584	-0.127587	0.0571673
MSTRG.30918.1	MSTRG.30918.1_ORF_1	588	+	3	180	398	219	0.6301	0.0723314	0.0573453
MSTRG.5865.1	MSTRG.5865.1_ORF_1	7050	+	1	6367	6657	291	0.7776	-0.0856507	0.0573984
MSTRG.19169.1	MSTRG.19169.1_ORF_1	357	-	3	298	65	234	0.556	0.0868435	0.0580582
MSTRG.5344.1	MSTRG.5344.1_ORF_1	870	+	2	173	268	96	0.9228	0.137799	0.0581451
MSTRG.4014.1	MSTRG.4014.1_ORF_1	242	+	3	147	242	96	1.0817	0.0425939	0.0583897
MSTRG.25892.1	MSTRG.25892.1_ORF_1	360	-	1	264	115	150	1.0565	-0.0413736	0.0584593
MSTRG.26947.2	MSTRG.26947.2_ORF_3	701	+	3	462	683	222	0.7861	-0.0171852	0.0585415
MSTRG.27005.2	MSTRG.27005.2_ORF_3	701	+	3	462	683	222	0.7861	-0.0171852	0.0585415
MSTRG.1577.1	MSTRG.1577.1_ORF_1	251	+	3	24	248	225	0.9416	-0.114761	0.0586605
MSTRG.2085.1	MSTRG.2085.1_ORF_1	450	-	2	440	255	186	1.0408	-0.0970124	0.0587945
MSTRG.5115.1	MSTRG.5115.1_ORF_2	282	+	1	157	273	117	0.8795	0.120333	0.0588022
MSTRG.12360.1	MSTRG.12360.1_ORF_1	381	+	1	169	381	213	0.7793	0.00297922	0.0594172
MSTRG.7875.1	MSTRG.7875.1_ORF_5	25263	-	2	16247	15900	348	1.0075	-0.150389	0.0595296
MSTRG.11635.1	MSTRG.11635.1_ORF_3	381	+	3	3	86	84	0.7921	0.234165	0.0596297
MSTRG.2336.1	MSTRG.2336.1_ORF_1	4667	+	3	2643	2957	315	0.7612	-0.135323	0.0596693
MSTRG.7288.1	MSTRG.7288.1_ORF_2	1186	+	2	197	382	186	0.7894	0.0553365	0.0597716
MSTRG.2601.1	MSTRG.2601.1_ORF_1	1239	-	1	1101	880	222	0.6997	0.0407672	0.0598973
MSTRG.30971.1	MSTRG.30971.1_ORF_2	366	-	1	204	1	204	0.818	-0.000698721	0.0600473
MSTRG.15984.24	MSTRG.15984.24_ORF_3	448	-	2	360	280	81	0.7931	0.241846	0.0603527
MSTRG.2896.1	MSTRG.2896.1_ORF_1	202	-	3	185	42	144	0.9473	0.0366373	0.0606146
MSTRG.4030.1	MSTRG.4030.1_ORF_1	264	-	3	253	137	117	0.8913	0.11929	0.0607885
MSTRG.14173.1	MSTRG.14173.1_ORF_1	266	+	3	12	266	255	0.3999	0.145279	0.0612223
MSTRG.18038.1	MSTRG.18038.1_ORF_2	318	+	1	61	192	132	1.0142	0.0248621	0.0616793
MSTRG.19470.1	MSTRG.19470.1_ORF_2	203	+	3	6	203	198	0.4899	0.200025	0.0616958
MSTRG.19018.1	MSTRG.19018.1_ORF_1	207	-	2	200	3	198	0.9245	-0.0459803	0.0619914
MSTRG.28613.1	MSTRG.28613.1_ORF_1	545	-	2	196	8	189	0.8298	0.0278958	0.0621445
MSTRG.26919.1	MSTRG.26919.1_ORF_2	363	+	3	255	362	108	0.7793	0.204578	0.0622519
MSTRG.26988.1	MSTRG.26988.1_ORF_2	363	+	3	255	362	108	0.7793	0.204578	0.0622519
MSTRG.27010.1	MSTRG.27010.1_ORF_2	363	+	3	255	362	108	0.7793	0.204578	0.0622519
MSTRG.27077.1	MSTRG.27077.1_ORF_2	363	+	3	255	362	108	0.7793	0.204578	0.0622519
MSTRG.16474.1	MSTRG.16474.1_ORF_1	8808	-	2	4340	4026	315	0.5063	0.0543323	0.0622529
MSTRG.26965.1	MSTRG.26965.1_ORF_1	261	+	1	175	261	87	0.7678	0.249064	0.0623079
MSTRG.11773.1	MSTRG.11773.1_ORF_1	295	+	1	178	285	108	1.1248	0.00791439	0.0623288
MSTRG.7299.1	MSTRG.7299.1_ORF_2	424	+	3	210	341	132	1.1821	-0.0673822	0.0624479
MSTRG.19607.1	MSTRG.19607.1_ORF_1	615	+	1	421	615	195	0.8385	0.0142479	0.0627569
MSTRG.16376.1	MSTRG.16376.1_ORF_4	603	+	1	142	246	105	1.1802	-0.0134583	0.0629645
MSTRG.25541.1	MSTRG.25541.1_ORF_1	456	+	1	253	408	156	0.8251	0.0954925	0.0638967
MSTRG.29744.1	MSTRG.29744.1_ORF_1	441	-	1	435	175	261	0.5354	0.0667041	0.0640286
MSTRG.12274.1	MSTRG.12274.1_ORF_1	321	+	3	102	215	114	1.0495	0.0460691	0.0645666
MSTRG.15378.24	MSTRG.15378.24_ORF_1	1112	-	2	241	2	240	0.6626	0.0421682	0.0651069
MSTRG.10835.1	MSTRG.10835.1_ORF_2	494	+	2	317	493	177	0.839	0.0531654	0.0653427
MSTRG.21967.1	MSTRG.21967.1_ORF_1	300	-	1	213	34	180	1.0472	-0.0722682	0.0653877
MSTRG.31485.1	MSTRG.31485.1_ORF_1	227	-	2	148	2	147	1.0176	0.00476533	0.0654017
MSTRG.26974.1	MSTRG.26974.1_ORF_1	209	-	3	204	40	165	0.8848	0.0468962	0.0654167
MSTRG.26946.1	MSTRG.26946.1_ORF_1	932	-	3	666	379	288	0.6608	-0.0459587	0.065467
MSTRG.14170.3	MSTRG.14170.3_ORF_1	527	+	1	319	525	207	0.6758	0.0912943	0.0655031
MSTRG.19502.1	MSTRG.19502.1_ORF_1	206	+	3	42	206	165	1.0273	-0.0336167	0.0655888
MSTRG.12122.1	MSTRG.12122.1_ORF_2	314	-	2	229	137	93	0.8169	0.219664	0.0656042
MSTRG.13032.15	MSTRG.13032.15_ORF_3	437	-	3	393	298	96	1.2046	-0.00202248	0.0667181
MSTRG.5994.3	MSTRG.5994.3_ORF_1	489	-	2	188	3	186	0.6994	0.119506	0.0667188
MSTRG.27047.1	MSTRG.27047.1_ORF_1	2858	+	2	95	400	306	0.602	-0.0248505	0.0667743
MSTRG.25677.1	MSTRG.25677.1_ORF_1	310	+	1	91	210	120	0.8305	0.165773	0.0669748
MSTRG.20156.1	MSTRG.20156.1_ORF_1	299	-	2	286	140	147	0.9756	0.0342754	0.0672812
MSTRG.9638.1	MSTRG.9638.1_ORF_1	221	-	1	83	3	81	0.8414	0.231639	0.0673393
MSTRG.15092.1	MSTRG.15092.1_ORF_2	244	-	2	162	49	114	0.8263	0.180122	0.0675448
MSTRG.20562.1	MSTRG.20562.1_ORF_2	225	-	3	106	2	105	0.947	0.128735	0.0678347
MSTRG.20564.1	MSTRG.20564.1_ORF_2	225	-	3	106	2	105	0.947	0.128735	0.0678347
MSTRG.20588.1	MSTRG.20588.1_ORF_2	225	-	3	106	2	105	0.947	0.128735	0.0678347
MSTRG.26927.1	MSTRG.26927.1_ORF_1	2473	+	2	95	400	306	0.602	-0.0248505	0.0681019
MSTRG.26991.1	MSTRG.26991.1_ORF_1	2473	+	2	95	400	306	0.602	-0.0248505	0.0681019
MSTRG.31084.1	MSTRG.31084.1_ORF_1	315	+	2	59	196	138	0.9062	0.0926051	0.0681118
MSTRG.5982.2	MSTRG.5982.2_ORF_1	1114	+	3	804	1013	210	0.9631	-0.0627936	0.0690606
MSTRG.28063.1	MSTRG.28063.1_ORF_1	372	+	1	22	117	96	1.0778	0.0757156	0.0691363
MSTRG.11642.1	MSTRG.11642.1_ORF_1	224	-	2	85	2	84	0.5342	0.405378	0.0691661
MSTRG.22692.1	MSTRG.22692.1_ORF_1	460	-	2	300	1	300	0.586	-0.0194948	0.0694206
MSTRG.26894.1	MSTRG.26894.1_ORF_1	2026	+	3	45	350	306	0.602	-0.0248505	0.069674
MSTRG.9090.1	MSTRG.9090.1_ORF_4	354	-	2	311	216	96	0.8526	0.205626	0.0699787
MSTRG.2647.1	MSTRG.2647.1_ORF_2	322	+	3	6	161	156	0.8864	0.0767183	0.0704547
MSTRG.31623.1	MSTRG.31623.1_ORF_3	383	-	2	172	8	165	1.0555	-0.034732	0.0707139
MSTRG.8958.1	MSTRG.8958.1_ORF_3	350	-	2	310	200	111	0.9827	0.106032	0.0707735
MSTRG.9326.1	MSTRG.9326.1_ORF_3	374	-	2	151	5	147	1.0429	0.00662349	0.0711511
MSTRG.17043.1	MSTRG.17043.1_ORF_1	366	+	1	106	366	261	0.7364	-0.0293598	0.071213
MSTRG.3433.1	MSTRG.3433.1_ORF_1	213	+	3	9	212	204	0.4847	0.217803	0.0714038
MSTRG.5576.1	MSTRG.5576.1_ORF_1	233	-	2	217	116	102	1.0981	0.058367	0.0717187
MSTRG.25360.1	MSTRG.25360.1_ORF_1	213	+	2	14	211	198	1.001	-0.0633111	0.071854
MSTRG.14186.1	MSTRG.14186.1_ORF_2	220	+	2	116	220	105	1.1373	0.0307992	0.0718597
MSTRG.22071.1	MSTRG.22071.1_ORF_3	554	+	3	363	464	102	1.0043	0.114945	0.0718777
MSTRG.11632.1	MSTRG.11632.1_ORF_1	248	-	3	168	1	168	0.7005	0.164048	0.0722718
MSTRG.13958.1	MSTRG.13958.1_ORF_2	217	-	3	86	3	84	0.964	0.169139	0.0723488
MSTRG.173.1	MSTRG.173.1_ORF_1	723	+	3	336	533	198	0.7755	0.0706562	0.0723659
MSTRG.11620.1	MSTRG.11620.1_ORF_1	243	-	2	236	30	207	0.4638	0.226978	0.0724418
MSTRG.16473.2	MSTRG.16473.2_ORF_1	3394	+	1	2548	2892	345	0.7749	-0.174488	0.0729376
MSTRG.23489.1	MSTRG.23489.1_ORF_1	582	-	2	572	276	297	0.7375	-0.0900514	0.0729801
MSTRG.26932.1	MSTRG.26932.1_ORF_3	868	+	1	55	237	183	0.8183	0.0768966	0.0730157
MSTRG.27054.1	MSTRG.27054.1_ORF_3	868	+	1	55	237	183	0.8183	0.0768966	0.0730157
MSTRG.7530.1	MSTRG.7530.1_ORF_2	441	+	3	153	245	93	0.9956	0.138792	0.0732387
MSTRG.18689.1	MSTRG.18689.1_ORF_1	289	+	3	87	287	201	0.9738	-0.0491049	0.0733243
MSTRG.12183.1	MSTRG.12183.1_ORF_3	294	+	2	212	292	81	0.7573	0.295457	0.073445
MSTRG.21057.1	MSTRG.21057.1_ORF_1	1958	-	3	1323	952	372	0.5821	-0.126398	0.0734813
MSTRG.22467.1	MSTRG.22467.1_ORF_1	423	+	2	290	421	132	0.8583	0.145536	0.0735748
MSTRG.17822.1	MSTRG.17822.1_ORF_4	2137	-	2	1224	1057	168	0.7095	0.181554	0.0745628
MSTRG.5754.1	MSTRG.5754.1_ORF_1	644	-	2	220	2	219	0.8266	0.00758583	0.0745918
MSTRG.1647.1	MSTRG.1647.1_ORF_1	593	+	1	370	591	222	0.4428	0.219804	0.07467
MSTRG.4269.1	MSTRG.4269.1_ORF_1	1375	+	3	3	221	219	0.66	0.109582	0.0749071
MSTRG.3064.1	MSTRG.3064.1_ORF_1	274	-	1	250	2	249	0.7932	-0.031104	0.0750074
MSTRG.20522.2	MSTRG.20522.2_ORF_2	556	-	3	206	3	204	0.8357	0.0310868	0.0753538
MSTRG.11659.1	MSTRG.11659.1_ORF_1	4613	+	3	261	581	321	0.855	-0.15863	0.0754792
MSTRG.1690.1	MSTRG.1690.1_ORF_1	555	+	2	299	553	255	0.8945	-0.0959828	0.0755096
MSTRG.15608.1	MSTRG.15608.1_ORF_2	247	+	2	110	247	138	1.1191	-0.00922341	0.0761141
MSTRG.16428.1	MSTRG.16428.1_ORF_2	302	+	1	49	153	105	1.2693	-0.0326421	0.0763563
MSTRG.16425.1	MSTRG.16425.1_ORF_2	266	+	1	49	153	105	1.2693	-0.0326421	0.0764956
MSTRG.17797.1	MSTRG.17797.1_ORF_5	979	-	3	545	429	117	1.0541	0.0740592	0.0765537
MSTRG.26903.1	MSTRG.26903.1_ORF_4	893	+	3	312	437	126	1.0569	0.056305	0.0770728
MSTRG.26978.1	MSTRG.26978.1_ORF_4	893	+	3	312	437	126	1.0569	0.056305	0.0770728
MSTRG.27004.1	MSTRG.27004.1_ORF_4	893	+	3	312	437	126	1.0569	0.056305	0.0770728
MSTRG.27030.1	MSTRG.27030.1_ORF_4	893	+	3	312	437	126	1.0569	0.056305	0.0770728
MSTRG.18879.1	MSTRG.18879.1_ORF_1	321	-	1	312	1	312	0.4001	0.0818163	0.0772869
MSTRG.674.2	MSTRG.674.2_ORF_2	247	+	1	70	246	177	1.0654	-0.0475545	0.0774329
MSTRG.29736.1	MSTRG.29736.1_ORF_1	289	+	1	4	168	165	0.9412	0.0458549	0.0775859
MSTRG.8963.1	MSTRG.8963.1_ORF_1	9282	-	2	8621	8247	375	0.4815	0.00224176	0.07809
MSTRG.16365.1	MSTRG.16365.1_ORF_1	227	+	2	143	226	84	0.8489	0.249548	0.0786721
MSTRG.16842.1	MSTRG.16842.1_ORF_2	207	+	2	80	205	126	0.9444	0.117959	0.078793
MSTRG.17808.1	MSTRG.17808.1_ORF_2	1275	+	1	136	372	237	0.871	-0.0341683	0.0793111
MSTRG.19192.1	MSTRG.19192.1_ORF_1	233	-	3	153	1	153	0.8074	0.147416	0.0793126
MSTRG.29630.1	MSTRG.29630.1_ORF_3	805	+	2	347	478	132	1.0108	0.0778846	0.0802606
MSTRG.17876.1	MSTRG.17876.1_ORF_2	387	-	3	118	2	117	1.042	0.0848985	0.0806465
MSTRG.14301.1	MSTRG.14301.1_ORF_1	380	+	3	93	380	288	0.6095	0.0153115	0.0806707
MSTRG.30968.1	MSTRG.30968.1_ORF_2	546	+	1	70	189	120	0.7528	0.245193	0.0806936
MSTRG.16420.2	MSTRG.16420.2_ORF_1	320	+	2	86	319	234	0.6774	0.0762682	0.0809018
MSTRG.1745.1	MSTRG.1745.1_ORF_1	475	+	2	110	292	183	1.1008	-0.0666464	0.0818895
MSTRG.3929.1	MSTRG.3929.1_ORF_1	2156	-	2	580	308	273	0.7507	-0.0183756	0.0819495
MSTRG.8023.1	MSTRG.8023.1_ORF_2	259	-	2	135	1	135	0.8458	0.164944	0.0819763
MSTRG.17626.1	MSTRG.17626.1_ORF_1	1190	+	3	873	1130	258	0.8513	-0.0564062	0.0820365
MSTRG.30872.1	MSTRG.30872.1_ORF_1	345	-	1	345	250	96	0.9335	0.188457	0.0822748
MSTRG.29524.1	MSTRG.29524.1_ORF_2	225	+	2	131	223	93	0.9383	0.190592	0.082465
MSTRG.8031.1	MSTRG.8031.1_ORF_3	2039	+	2	1343	1561	219	0.8754	0.0107073	0.0826002
MSTRG.22342.1	MSTRG.22342.1_ORF_1	1669	+	2	626	880	255	0.986	-0.120941	0.0830125
MSTRG.22892.1	MSTRG.22892.1_ORF_2	255	-	3	226	2	225	0.4377	0.233179	0.0830665
MSTRG.30910.1	MSTRG.30910.1_ORF_1	280	-	2	234	1	234	0.6002	0.124532	0.0830806
MSTRG.26814.1	MSTRG.26814.1_ORF_1	618	+	1	139	411	273	1.0819	-0.217847	0.0831297
MSTRG.5979.1	MSTRG.5979.1_ORF_1	314	-	3	270	10	261	0.8867	-0.0863295	0.0837118
MSTRG.17823.1	MSTRG.17823.1_ORF_3	1311	-	3	979	758	222	0.7111	0.0945968	0.0838343
MSTRG.24768.1	MSTRG.24768.1_ORF_1	1419	+	1	970	1299	330	0.5905	-0.0338577	0.084384
MSTRG.10568.2	MSTRG.10568.2_ORF_3	1548	-	1	957	766	192	1.1467	-0.093763	0.0846008
MSTRG.30503.1	MSTRG.30503.1_ORF_1	284	-	2	223	56	168	0.9896	0.0306392	0.0857035
MSTRG.30929.1	MSTRG.30929.1_ORF_1	864	+	3	549	863	315	0.7624	-0.105961	0.085757
MSTRG.27000.1	MSTRG.27000.1_ORF_1	255	+	1	121	255	135	1.0897	0.0353285	0.0861677
MSTRG.5641.1	MSTRG.5641.1_ORF_2	205	+	2	65	205	141	0.9955	0.0776965	0.0863447
MSTRG.14295.1	MSTRG.14295.1_ORF_1	3159	+	2	1949	2329	381	0.4554	-0.0312542	0.0863562
MSTRG.25900.1	MSTRG.25900.1_ORF_2	217	+	1	13	216	204	0.7338	0.110967	0.0866564
MSTRG.8044.1	MSTRG.8044.1_ORF_1	287	-	2	130	2	129	1.0194	0.0887351	0.0871864
MSTRG.260.1	MSTRG.260.1_ORF_1	518	-	2	424	173	252	0.7778	0.00154816	0.0873079
MSTRG.22893.1	MSTRG.22893.1_ORF_1	233	+	2	8	232	225	0.4053	0.262047	0.0881291
MSTRG.22896.1	MSTRG.22896.1_ORF_1	278	+	3	45	278	234	0.4236	0.236128	0.0884531
MSTRG.11643.1	MSTRG.11643.1_ORF_1	625	-	3	485	198	288	0.4507	0.127501	0.090026
MSTRG.14203.1	MSTRG.14203.1_ORF_2	565	-	1	127	2	126	1.2143	-0.00753562	0.0903283
MSTRG.25351.1	MSTRG.25351.1_ORF_1	291	+	2	5	289	285	0.7778	-0.0551165	0.0903663
MSTRG.11237.1	MSTRG.11237.1_ORF_2	861	+	2	575	682	108	0.9193	0.196912	0.0908322
MSTRG.12377.1	MSTRG.12377.1_ORF_2	861	+	2	575	682	108	0.9193	0.196912	0.0908322
MSTRG.19855.1	MSTRG.19855.1_ORF_1	215	+	2	8	214	207	0.4917	0.251687	0.0909475
MSTRG.17688.1	MSTRG.17688.1_ORF_3	493	-	1	127	50	78	1.1275	0.131482	0.0912622
MSTRG.14153.1	MSTRG.14153.1_ORF_1	258	-	3	157	2	156	0.9302	0.097821	0.0913573
MSTRG.18328.1	MSTRG.18328.1_ORF_3	206	-	1	110	3	108	1.0191	0.13826	0.0928362
MSTRG.9378.1	MSTRG.9378.1_ORF_3	405	+	2	236	340	105	1.024	0.143274	0.0930759
MSTRG.1633.1	MSTRG.1633.1_ORF_1	205	+	2	20	205	186	0.5032	0.288024	0.093099
MSTRG.20090.1	MSTRG.20090.1_ORF_2	301	-	1	202	2	201	0.8835	0.0455263	0.0932654
MSTRG.30144.1	MSTRG.30144.1_ORF_2	493	+	1	409	492	84	1.2167	0.0738678	0.0933566
MSTRG.15993.1	MSTRG.15993.1_ORF_3	245	-	3	174	55	120	0.9803	0.140257	0.0937227
MSTRG.11823.1	MSTRG.11823.1_ORF_5	1145	+	1	772	873	102	1.2089	0.0523755	0.0940634
MSTRG.3839.1	MSTRG.3839.1_ORF_1	232	+	1	91	228	138	1.0195	0.0861796	0.0944955
MSTRG.9633.1	MSTRG.9633.1_ORF_1	398	-	3	369	157	213	0.9104	0.0116671	0.0946441
MSTRG.25068.1	MSTRG.25068.1_ORF_1	237	-	1	108	1	108	1.2045	0.0392245	0.0959499
MSTRG.9545.1	MSTRG.9545.1_ORF_1	325	-	1	217	2	216	1.1043	-0.101488	0.0963123
MSTRG.19374.1	MSTRG.19374.1_ORF_2	352	+	3	273	350	78	1.1696	0.116762	0.0966698
MSTRG.5225.1	MSTRG.5225.1_ORF_2	237	+	1	97	219	123	0.9202	0.175027	0.096985
MSTRG.8594.1	MSTRG.8594.1_ORF_1	777	-	2	215	3	213	0.8272	0.0671978	0.0971927
MSTRG.10843.1	MSTRG.10843.1_ORF_1	316	+	3	33	161	129	1.0281	0.104073	0.0973513
MSTRG.28312.1	MSTRG.28312.1_ORF_5	631	+	3	243	320	78	1.2196	0.09265	0.0976121
MSTRG.12345.1	MSTRG.12345.1_ORF_1	320	+	2	110	319	210	0.7367	0.121028	0.0977366
MSTRG.27070.1	MSTRG.27070.1_ORF_2	682	-	1	271	38	234	0.8527	0.0153372	0.0983705
MSTRG.18878.1	MSTRG.18878.1_ORF_1	326	+	3	117	320	204	0.625	0.19739	0.0987001
MSTRG.14152.1	MSTRG.14152.1_ORF_2	319	+	2	197	319	123	1.2848	-0.0280625	0.0987452
MSTRG.16440.2	MSTRG.16440.2_ORF_5	1347	+	2	584	688	105	1.1641	0.0833448	0.0989438
MSTRG.14189.1	MSTRG.14189.1_ORF_1	319	+	2	95	292	198	0.9854	0.00484063	0.0993402
MSTRG.1644.1	MSTRG.1644.1_ORF_1	284	-	3	213	1	213	0.597	0.197651	0.0994193
MSTRG.16383.1	MSTRG.16383.1_ORF_5	1191	+	2	428	532	105	1.1641	0.0833448	0.099709
MSTRG.16404.1	MSTRG.16404.1_ORF_5	1191	+	2	428	532	105	1.1641	0.0833448	0.099709
MSTRG.29987.1	MSTRG.29987.1_ORF_3	439	-	1	178	2	177	0.8802	0.106083	0.100257
MSTRG.16456.1	MSTRG.16456.1_ORF_2	813	+	1	235	510	276	0.5572	0.112894	0.101616
MSTRG.25354.1	MSTRG.25354.1_ORF_1	532	+	2	65	304	240	0.9017	-0.017534	0.102415
MSTRG.2646.1	MSTRG.2646.1_ORF_1	356	+	3	111	356	246	0.8015	0.0285823	0.103451
MSTRG.14299.1	MSTRG.14299.1_ORF_3	1138	-	2	909	757	153	0.7995	0.214115	0.106802
MSTRG.3169.1	MSTRG.3169.1_ORF_2	11810	-	3	2217	1894	324	0.8006	-0.00503336	0.106983
MSTRG.2239.1	MSTRG.2239.1_ORF_2	909	-	2	827	471	357	0.5683	-0.0312634	0.10765
MSTRG.433.1	MSTRG.433.1_ORF_2	210	+	3	111	209	99	1.1877	0.0868697	0.108027
MSTRG.17302.1	MSTRG.17302.1_ORF_1	1499	+	3	714	1055	342	0.7312	-0.0900265	0.108111
MSTRG.7882.1	MSTRG.7882.1_ORF_1	5309	-	3	2838	2524	315	0.7425	-0.0119245	0.108296
MSTRG.21236.1	MSTRG.21236.1_ORF_3	3579	-	1	3453	3196	258	0.862	0.0111755	0.109194
MSTRG.13271.1	MSTRG.13271.1_ORF_3	220	-	1	82	2	81	0.9026	0.284464	0.109417
MSTRG.27036.1	MSTRG.27036.1_ORF_4	1042	-	3	749	516	234	0.8636	0.0322113	0.109561
MSTRG.70.1	MSTRG.70.1_ORF_1	991	-	2	675	466	210	0.8109	0.107472	0.110475
MSTRG.5212.1	MSTRG.5212.1_ORF_1	243	-	2	122	3	120	1.0304	0.143027	0.111117
MSTRG.30975.4	MSTRG.30975.4_ORF_4	3999	-	1	3801	3544	258	0.7826	0.0636178	0.111303
MSTRG.17982.1	MSTRG.17982.1_ORF_1	287	+	3	75	173	99	0.9525	0.227124	0.111555
MSTRG.14244.1	MSTRG.14244.1_ORF_1	234	+	3	33	233	201	1.0831	-0.0335763	0.112777
MSTRG.16876.1	MSTRG.16876.1_ORF_1	267	-	1	207	1	207	0.8625	0.0813576	0.113009
MSTRG.27037.1	MSTRG.27037.1_ORF_1	539	-	2	355	110	246	0.8397	0.0259884	0.113694
MSTRG.26924.1	MSTRG.26924.1_ORF_2	303	+	1	10	123	114	1.0445	0.150991	0.113763
MSTRG.26959.1	MSTRG.26959.1_ORF_2	303	+	1	10	123	114	1.0445	0.150991	0.113763
MSTRG.27045.1	MSTRG.27045.1_ORF_2	303	+	1	10	123	114	1.0445	0.150991	0.113763
MSTRG.26892.1	MSTRG.26892.1_ORF_2	298	+	1	10	123	114	1.0445	0.150991	0.113791
MSTRG.11305.1	MSTRG.11305.1_ORF_2	357	+	3	126	233	108	0.9479	0.21811	0.114189
MSTRG.18937.1	MSTRG.18937.1_ORF_1	2381	+	2	590	934	345	0.6956	-0.0569709	0.114345
MSTRG.28615.6	MSTRG.28615.6_ORF_3	1126	-	3	809	714	96	1.2716	0.0639618	0.114595
MSTRG.28615.8	MSTRG.28615.8_ORF_3	1106	-	3	789	694	96	1.2716	0.0639618	0.114707
MSTRG.26952.1	MSTRG.26952.1_ORF_1	202	+	1	118	201	84	1.1961	0.121408	0.115078
MSTRG.27076.1	MSTRG.27076.1_ORF_1	202	+	1	118	201	84	1.1961	0.121408	0.115078
MSTRG.6988.1	MSTRG.6988.1_ORF_3	2993	-	1	1514	1287	228	0.8957	0.0519276	0.115165
MSTRG.25887.1	MSTRG.25887.1_ORF_3	313	+	1	58	195	138	0.932	0.173469	0.115443
MSTRG.28615.4	MSTRG.28615.4_ORF_3	955	-	3	638	543	96	1.2716	0.0639618	0.11555
MSTRG.28615.10	MSTRG.28615.10_ORF_3	901	-	3	584	489	96	1.2716	0.0639618	0.115853
MSTRG.28615.11	MSTRG.28615.11_ORF_3	898	-	3	581	486	96	1.2716	0.0639618	0.11587
MSTRG.27053.1	MSTRG.27053.1_ORF_2	243	+	3	123	242	120	1.0134	0.161168	0.116304
MSTRG.15378.23	MSTRG.15378.23_ORF_3	16902	-	2	1211	792	420	0.5991	-0.00301081	0.118216
MSTRG.9614.1	MSTRG.9614.1_ORF_1	299	+	1	34	141	108	1.2987	0.0249767	0.118345
MSTRG.12332.11	MSTRG.12332.11_ORF_2	1107	+	1	160	303	144	0.965	0.155534	0.118386
MSTRG.30426.1	MSTRG.30426.1_ORF_1	1282	-	3	959	681	279	0.8816	-0.0419866	0.119925
MSTRG.4318.1	MSTRG.4318.1_ORF_1	640	+	3	21	236	216	0.7309	0.154165	0.12005
MSTRG.1641.1	MSTRG.1641.1_ORF_1	552	+	2	272	517	246	0.6109	0.166918	0.120493
MSTRG.23274.1	MSTRG.23274.1_ORF_2	1048	-	3	998	846	153	1.1172	0.055875	0.120896
MSTRG.3095.1	MSTRG.3095.1_ORF_4	1615	-	2	978	838	141	1.0359	0.130948	0.121959
MSTRG.12320.1	MSTRG.12320.1_ORF_1	3329	-	2	2992	2738	255	0.9039	0.0121109	0.122524
MSTRG.12348.1	MSTRG.12348.1_ORF_1	253	+	1	106	252	147	1.0522	0.100235	0.123209
MSTRG.29730.1	MSTRG.29730.1_ORF_1	586	-	2	531	292	240	0.9284	0.00280747	0.123667
MSTRG.29236.1	MSTRG.29236.1_ORF_2	371	-	2	292	125	168	1.068	0.0543442	0.123692
MSTRG.30909.2	MSTRG.30909.2_ORF_2	3424	-	1	622	215	408	0.6504	-0.121769	0.124718
MSTRG.12370.1	MSTRG.12370.1_ORF_1	6518	+	1	1390	1806	417	0.7265	-0.152482	0.125484
MSTRG.15202.1	MSTRG.15202.1_ORF_4	1590	+	1	1420	1575	156	1.1145	0.0642745	0.125817
MSTRG.29629.1	MSTRG.29629.1_ORF_1	2151	-	2	395	3	393	0.6168	-0.0836372	0.126647
MSTRG.30933.1	MSTRG.30933.1_ORF_1	2402	-	3	2013	1690	324	0.4667	0.131343	0.126804
MSTRG.31159.1	MSTRG.31159.1_ORF_5	800	-	2	430	287	144	1.0509	0.117143	0.126992
MSTRG.9283.15	MSTRG.9283.15_ORF_2	701	+	2	116	337	222	0.6599	0.194719	0.127101
MSTRG.7879.1	MSTRG.7879.1_ORF_2	10917	+	1	8149	8493	345	0.8096	-0.0246478	0.127191
MSTRG.26910.1	MSTRG.26910.1_ORF_3	1003	-	1	574	362	213	0.9468	0.0516324	0.127485
MSTRG.10332.1	MSTRG.10332.1_ORF_1	377	+	3	63	317	255	0.8858	0.00400868	0.128036
MSTRG.1645.1	MSTRG.1645.1_ORF_1	399	-	1	333	73	261	0.482	0.222725	0.128168
MSTRG.19373.1	MSTRG.19373.1_ORF_2	239	-	1	101	3	99	1.1056	0.166163	0.128478
MSTRG.16394.1	MSTRG.16394.1_ORF_3	538	-	2	249	166	84	1.2769	0.100738	0.129519
MSTRG.11212.1	MSTRG.11212.1_ORF_1	6706	-	1	5269	4931	339	0.7628	-0.0206708	0.13017
MSTRG.16432.1	MSTRG.16432.1_ORF_4	4043	+	3	237	473	237	0.7888	0.128627	0.130223
MSTRG.12332.13	MSTRG.12332.13_ORF_2	731	+	2	293	568	276	1.0005	-0.0930214	0.130526
MSTRG.21227.1	MSTRG.21227.1_ORF_2	565	+	2	251	463	213	1.0589	-0.0110687	0.130855
MSTRG.14920.1	MSTRG.14920.1_ORF_1	871	-	3	761	387	375	0.6599	-0.0772718	0.132972
MSTRG.11644.1	MSTRG.11644.1_ORF_1	765	-	2	236	3	234	0.7286	0.144086	0.133944
MSTRG.9966.1	MSTRG.9966.1_ORF_5	217	-	3	125	45	81	1.0214	0.256655	0.135195
MSTRG.20771.1	MSTRG.20771.1_ORF_1	201	+	1	100	201	102	0.8796	0.301118	0.137175
MSTRG.19608.1	MSTRG.19608.1_ORF_3	444	+	3	327	443	117	1.074	0.167205	0.138602
MSTRG.14164.1	MSTRG.14164.1_ORF_4	2235	+	2	1757	1972	216	0.9166	0.0909413	0.139082
MSTRG.29080.1	MSTRG.29080.1_ORF_1	6742	+	1	2032	2538	507	0.5929	-0.220224	0.139615
MSTRG.12339.16	MSTRG.12339.16_ORF_1	2649	-	3	910	503	408	0.6897	-0.126913	0.141639
MSTRG.19531.1	MSTRG.19531.1_ORF_1	240	+	2	89	238	150	0.9662	0.170193	0.141846
MSTRG.14241.1	MSTRG.14241.1_ORF_4	1784	+	1	1306	1521	216	0.9166	0.0909413	0.14207
MSTRG.14154.1	MSTRG.14154.1_ORF_4	1693	+	1	1306	1521	216	0.9166	0.0909413	0.142679
MSTRG.26900.1	MSTRG.26900.1_ORF_2	745	-	3	650	402	249	0.8791	0.0429313	0.142749
MSTRG.1597.1	MSTRG.1597.1_ORF_1	217	-	1	112	2	111	1.1474	0.140397	0.142915
MSTRG.28615.3	MSTRG.28615.3_ORF_5	1049	+	3	879	1031	153	1.0199	0.143689	0.143495
MSTRG.14370.1	MSTRG.14370.1_ORF_2	285	-	1	108	1	108	1.0404	0.213069	0.147238
MSTRG.16485.1	MSTRG.16485.1_ORF_1	259	-	1	178	14	165	1.2957	-0.036931	0.147504
MSTRG.16181.1	MSTRG.16181.1_ORF_1	409	-	3	296	54	243	0.7713	0.11871	0.147656
MSTRG.20766.1	MSTRG.20766.1_ORF_2	225	+	1	43	144	102	0.9341	0.287296	0.149787
MSTRG.14773.1	MSTRG.14773.1_ORF_1	550	+	1	1	414	414	0.4682	-0.0192666	0.150608
MSTRG.24732.1	MSTRG.24732.1_ORF_4	407	-	2	79	2	78	0.9169	0.344644	0.151093
MSTRG.18885.1	MSTRG.18885.1_ORF_1	206	+	1	22	174	153	1.0662	0.120299	0.151528
MSTRG.27902.1	MSTRG.27902.1_ORF_1	430	-	2	84	1	84	1.0923	0.234922	0.151695
MSTRG.10731.1	MSTRG.10731.1_ORF_1	1492	-	3	812	450	363	0.8378	-0.123732	0.152915
MSTRG.10568.4	MSTRG.10568.4_ORF_3	356	+	2	20	112	93	1.0591	0.238209	0.153018
MSTRG.1648.1	MSTRG.1648.1_ORF_1	604	-	1	316	8	309	0.4422	0.19438	0.154377
MSTRG.26912.1	MSTRG.26912.1_ORF_5	2435	+	2	1043	1258	216	0.8788	0.135467	0.155249
MSTRG.18626.1	MSTRG.18626.1_ORF_1	286	-	2	258	1	258	1.0681	-0.0676153	0.156289
MSTRG.27090.1	MSTRG.27090.1_ORF_1	280	-	3	203	3	201	0.945	0.107749	0.156611
MSTRG.25139.1	MSTRG.25139.1_ORF_1	11631	-	3	8944	8432	513	0.6406	-0.191678	0.15686
MSTRG.16390.1	MSTRG.16390.1_ORF_5	1279	+	2	299	472	174	0.9344	0.174526	0.158181
MSTRG.19815.4	MSTRG.19815.4_ORF_1	655	+	3	60	356	297	0.7378	0.0554521	0.15952
MSTRG.12349.1	MSTRG.12349.1_ORF_1	252	-	1	141	40	102	1.2772	0.10511	0.159683
MSTRG.30128.1	MSTRG.30128.1_ORF_3	852	-	1	321	172	150	1.1488	0.096124	0.160621
MSTRG.14206.1	MSTRG.14206.1_ORF_1	595	+	1	49	381	333	0.7011	0.0109431	0.160791
MSTRG.16505.1	MSTRG.16505.1_ORF_2	246	-	3	142	2	141	1.1542	0.104479	0.160871
MSTRG.16460.1	MSTRG.16460.1_ORF_1	576	+	3	135	260	126	0.8352	0.316557	0.161058
MSTRG.19819.1	MSTRG.19819.1_ORF_2	239	+	1	118	237	120	1.0753	0.191151	0.163508
MSTRG.4879.1	MSTRG.4879.1_ORF_1	25816	-	1	18166	17645	522	0.5373	-0.0129991	0.163736
MSTRG.28603.1	MSTRG.28603.1_ORF_1	259	-	1	154	2	153	0.8617	0.253947	0.165273
MSTRG.4324.6	MSTRG.4324.6_ORF_1	612	-	1	447	40	408	0.6845	-0.109872	0.167345
MSTRG.3434.1	MSTRG.3434.1_ORF_1	400	-	2	336	1	336	0.5052	0.124176	0.168504
MSTRG.21228.1	MSTRG.21228.1_ORF_1	254	-	3	186	1	186	1.0247	0.105574	0.169593
MSTRG.15341.1	MSTRG.15341.1_ORF_5	2015	-	1	1355	1122	234	0.8039	0.15927	0.170322
MSTRG.27002.1	MSTRG.27002.1_ORF_2	619	-	2	243	1	243	0.8557	0.10427	0.173459
MSTRG.4323.1	MSTRG.4323.1_ORF_2	329	+	3	12	239	228	0.9452	0.0786048	0.173583
MSTRG.26969.1	MSTRG.26969.1_ORF_3	653	-	3	273	34	240	0.7438	0.174809	0.174448
MSTRG.17109.1	MSTRG.17109.1_ORF_1	479	+	3	93	479	387	0.6274	-0.0299067	0.175984
MSTRG.26987.1	MSTRG.26987.1_ORF_1	224	+	1	100	222	123	0.8344	0.337097	0.176136
MSTRG.29733.1	MSTRG.29733.1_ORF_1	353	-	1	350	162	189	0.9292	0.16319	0.176542
MSTRG.1686.1	MSTRG.1686.1_ORF_2	571	+	1	388	570	183	1.0521	0.109772	0.17953
MSTRG.28693.1	MSTRG.28693.1_ORF_1	1066	+	1	622	792	171	1.1895	0.0608473	0.181804
MSTRG.16482.1	MSTRG.16482.1_ORF_1	239	+	1	16	237	222	0.811	0.175667	0.182986
MSTRG.15095.1	MSTRG.15095.1_ORF_3	1691	+	2	623	784	162	1.0136	0.18505	0.183653
MSTRG.18234.1	MSTRG.18234.1_ORF_4	8010	+	2	2321	2557	237	0.9861	0.120049	0.184157
MSTRG.9624.1	MSTRG.9624.1_ORF_1	444	+	2	95	313	219	1.1754	-0.0212158	0.185482
MSTRG.5981.1	MSTRG.5981.1_ORF_1	1440	-	3	883	503	381	0.5428	0.0496337	0.186552
MSTRG.24078.1	MSTRG.24078.1_ORF_1	498	+	2	89	496	408	0.3691	0.0906065	0.187096
MSTRG.12354.1	MSTRG.12354.1_ORF_1	233	-	1	107	24	84	1.2387	0.193024	0.188444
MSTRG.14288.5	MSTRG.14288.5_ORF_1	1485	+	3	372	650	279	0.9056	0.0348952	0.189233
MSTRG.26909.1	MSTRG.26909.1_ORF_1	575	-	1	362	3	360	0.6554	0.0227014	0.192263
MSTRG.14211.1	MSTRG.14211.1_ORF_4	837	-	2	152	3	150	0.9001	0.273383	0.192407
MSTRG.18519.1	MSTRG.18519.1_ORF_1	4611	-	2	2936	2508	429	0.6788	-0.0796793	0.193829
MSTRG.7637.1	MSTRG.7637.1_ORF_1	1607	-	3	414	64	351	0.6501	0.0535279	0.194058
MSTRG.29740.1	MSTRG.29740.1_ORF_1	341	-	3	309	91	219	1.0841	0.0398921	0.194991
MSTRG.11630.1	MSTRG.11630.1_ORF_2	692	+	1	283	576	294	0.4077	0.289179	0.195135
MSTRG.11416.1	MSTRG.11416.1_ORF_2	9428	+	3	2208	2570	363	0.6816	0.0868138	0.196572
MSTRG.26994.1	MSTRG.26994.1_ORF_1	358	+	3	159	356	198	0.8194	0.232725	0.198439
MSTRG.16290.1	MSTRG.16290.1_ORF_1	1828	-	3	1202	978	225	0.895	0.153783	0.198922
MSTRG.25180.1	MSTRG.25180.1_ORF_3	1826	+	1	1573	1824	252	1.1295	-0.02873	0.199401
MSTRG.22563.1	MSTRG.22563.1_ORF_2	235	+	1	118	234	117	1.1939	0.170416	0.200577
MSTRG.7696.1	MSTRG.7696.1_ORF_2	954	-	3	505	215	291	0.8867	0.032066	0.201982
MSTRG.25353.1	MSTRG.25353.1_ORF_1	386	+	3	66	302	237	0.9852	0.0716518	0.203075
MSTRG.10834.1	MSTRG.10834.1_ORF_2	412	-	3	398	234	165	0.9937	0.201363	0.204613
MSTRG.11349.2	MSTRG.11349.2_ORF_4	4636	-	2	4626	4384	243	1.0298	0.0771773	0.206555
MSTRG.10832.1	MSTRG.10832.1_ORF_1	291	+	2	17	289	273	0.8903	0.0648675	0.20957
MSTRG.16415.1	MSTRG.16415.1_ORF_1	1529	+	2	224	493	270	0.7593	0.156423	0.209994
MSTRG.16442.1	MSTRG.16442.1_ORF_2	557	+	3	345	557	213	0.7335	0.268645	0.211266
MSTRG.15373.1	MSTRG.15373.1_ORF_1	2584	+	3	870	1307	438	0.8018	-0.1657	0.212239
MSTRG.16385.1	MSTRG.16385.1_ORF_1	1213	+	2	224	493	270	0.7593	0.156423	0.212883
MSTRG.10842.2	MSTRG.10842.2_ORF_1	349	+	1	1	228	228	1.115	0.0249622	0.213874
MSTRG.16410.1	MSTRG.16410.1_ORF_3	556	-	3	98	3	96	1.0566	0.305494	0.216049
MSTRG.24079.1	MSTRG.24079.1_ORF_1	364	+	2	2	364	363	0.4001	0.18606	0.217722
MSTRG.14194.1	MSTRG.14194.1_ORF_1	2270	-	1	620	255	366	0.7701	-0.0104339	0.219794
MSTRG.10642.1	MSTRG.10642.1_ORF_1	1772	-	1	737	459	279	0.8535	0.102227	0.224131
MSTRG.30975.3	MSTRG.30975.3_ORF_4	5490	+	1	5053	5352	300	0.9578	0.0379139	0.224193
MSTRG.29748.1	MSTRG.29748.1_ORF_1	271	+	1	64	270	207	0.8245	0.237961	0.224216
MSTRG.9629.1	MSTRG.9629.1_ORF_1	339	+	1	58	339	282	0.6732	0.186628	0.224616
MSTRG.16716.1	MSTRG.16716.1_ORF_1	6408	-	2	4004	3669	336	0.8205	0.058456	0.224852
MSTRG.11631.1	MSTRG.11631.1_ORF_1	1596	+	1	856	1173	318	0.4821	0.242976	0.227594
MSTRG.14796.2	MSTRG.14796.2_ORF_5	12899	+	3	3609	3983	375	0.7702	0.076381	0.227617
MSTRG.14842.1	MSTRG.14842.1_ORF_1	254	-	1	215	3	213	0.6395	0.335458	0.228061
MSTRG.25936.1	MSTRG.25936.1_ORF_2	3503	-	2	2719	2372	348	0.979	-0.0768696	0.228132
MSTRG.27083.1	MSTRG.27083.1_ORF_1	346	+	3	159	344	186	0.8098	0.290509	0.229326
MSTRG.9616.1	MSTRG.9616.1_ORF_5	670	+	2	218	295	78	1.2446	0.247675	0.231606
MSTRG.17405.1	MSTRG.17405.1_ORF_1	234	+	2	80	232	153	1.0827	0.198066	0.232292
MSTRG.14170.2	MSTRG.14170.2_ORF_3	1676	+	2	419	718	300	0.9597	0.0110001	0.233431
MSTRG.25117.1	MSTRG.25117.1_ORF_2	295	-	3	155	3	153	1.1296	0.173399	0.233836
MSTRG.19818.2	MSTRG.19818.2_ORF_4	2061	+	2	512	748	237	1.0311	0.0918999	0.235424
MSTRG.19196.1	MSTRG.19196.1_ORF_1	307	-	1	259	2	258	0.9955	0.0583686	0.236311
MSTRG.11782.1	MSTRG.11782.1_ORF_4	790	+	2	707	790	84	1.1403	0.301619	0.23669
MSTRG.14170.1	MSTRG.14170.1_ORF_3	1252	+	2	419	718	300	0.9597	0.0110001	0.237616
MSTRG.25359.1	MSTRG.25359.1_ORF_2	260	-	3	171	13	159	1.0212	0.22725	0.23783
MSTRG.22895.1	MSTRG.22895.1_ORF_1	392	-	2	352	2	351	0.4847	0.180726	0.239482
MSTRG.22478.1	MSTRG.22478.1_ORF_2	564	-	1	534	301	234	1.0332	0.0872035	0.240366
MSTRG.5329.24	MSTRG.5329.24_ORF_1	417	-	3	409	2	408	0.6156	0.0024218	0.240498
MSTRG.9630.2	MSTRG.9630.2_ORF_2	728	+	3	63	266	204	0.918	0.211666	0.242846
MSTRG.29134.9	MSTRG.29134.9_ORF_2	735	+	2	341	499	159	1.0706	0.210809	0.245985
MSTRG.17689.1	MSTRG.17689.1_ORF_1	260	+	1	163	258	96	1.2121	0.242778	0.246539
MSTRG.28089.1	MSTRG.28089.1_ORF_1	9512	+	2	41	418	378	0.721	0.0861885	0.247382
MSTRG.11646.1	MSTRG.11646.1_ORF_1	3436	-	1	373	89	285	0.6815	0.225792	0.248067
MSTRG.1646.1	MSTRG.1646.1_ORF_4	353	-	2	94	2	93	0.8609	0.450457	0.248578
MSTRG.29582.23	MSTRG.29582.23_ORF_4	1842	+	1	1693	1842	150	1.2112	0.160713	0.24958
MSTRG.14288.24	MSTRG.14288.24_ORF_1	3698	+	1	2989	3384	396	0.8565	-0.0745285	0.24962
MSTRG.26949.1	MSTRG.26949.1_ORF_2	1631	+	2	125	379	255	0.8905	0.151967	0.254806
MSTRG.18600.13	MSTRG.18600.13_ORF_3	424	-	3	413	264	150	0.8106	0.382471	0.257625
MSTRG.16378.1	MSTRG.16378.1_ORF_1	3899	+	1	2767	3255	489	0.499	-0.0336626	0.258157
MSTRG.27040.1	MSTRG.27040.1_ORF_2	1268	+	2	125	379	255	0.8905	0.151967	0.258603
MSTRG.15322.1	MSTRG.15322.1_ORF_1	221	+	3	12	167	156	1.1967	0.152078	0.259758
MSTRG.27034.1	MSTRG.27034.1_ORF_2	1721	+	2	290	658	369	0.7569	0.0251299	0.262524
MSTRG.15741.1	MSTRG.15741.1_ORF_2	331	+	2	218	331	114	0.9825	0.355599	0.263761
MSTRG.14185.1	MSTRG.14185.1_ORF_2	596	+	1	313	462	150	1.0486	0.254402	0.26415
MSTRG.25364.1	MSTRG.25364.1_ORF_1	218	+	1	10	216	207	0.8455	0.261324	0.264211
MSTRG.14854.1	MSTRG.14854.1_ORF_1	2775	+	1	1585	2037	453	0.5444	0.00227936	0.26462
MSTRG.9620.1	MSTRG.9620.1_ORF_1	309	+	2	113	307	195	0.749	0.339865	0.265128
MSTRG.30982.1	MSTRG.30982.1_ORF_1	560	+	3	177	560	384	0.6296	0.0620494	0.265768
MSTRG.31952.1	MSTRG.31952.1_ORF_1	560	+	3	177	560	384	0.6296	0.0620494	0.265768
MSTRG.12320.2	MSTRG.12320.2_ORF_1	3398	+	1	838	1341	504	0.7124	-0.180453	0.26592
MSTRG.24064.2	MSTRG.24064.2_ORF_1	259	+	3	6	257	252	0.7917	0.212635	0.268173
MSTRG.18165.1	MSTRG.18165.1_ORF_1	287	-	2	130	2	129	1.1253	0.252188	0.270606
MSTRG.24064.1	MSTRG.24064.1_ORF_1	385	+	2	2	385	384	0.4719	0.157634	0.274842
MSTRG.12378.1	MSTRG.12378.1_ORF_1	595	+	3	207	500	294	0.9215	0.0704751	0.275346
MSTRG.2798.1	MSTRG.2798.1_ORF_1	3781	+	3	786	1184	399	0.6155	0.080249	0.276246
MSTRG.12391.3	MSTRG.12391.3_ORF_1	756	+	2	32	382	351	0.8624	0.00192188	0.277175
MSTRG.30219.1	MSTRG.30219.1_ORF_1	349	-	3	239	24	216	1.0591	0.135583	0.277398
MSTRG.11645.1	MSTRG.11645.1_ORF_2	1815	+	3	690	1025	336	0.378	0.314679	0.277617
MSTRG.16467.1	MSTRG.16467.1_ORF_1	1777	-	3	284	3	282	0.8299	0.15786	0.278439
MSTRG.29750.1	MSTRG.29750.1_ORF_2	293	+	3	186	293	108	0.9842	0.379592	0.280881
MSTRG.9626.1	MSTRG.9626.1_ORF_1	405	+	2	47	403	357	0.6018	0.138773	0.280895
MSTRG.16487.1	MSTRG.16487.1_ORF_1	409	+	1	67	357	291	1.0224	0.0227299	0.282328
MSTRG.25899.1	MSTRG.25899.1_ORF_3	4082	+	3	2673	3014	342	0.9772	-0.0119536	0.282917
MSTRG.26898.1	MSTRG.26898.1_ORF_1	335	-	2	241	11	231	0.9945	0.149103	0.283033
MSTRG.26941.1	MSTRG.26941.1_ORF_1	335	-	2	241	11	231	0.9945	0.149103	0.283033
MSTRG.16449.1	MSTRG.16449.1_ORF_3	1081	-	2	252	1	252	0.8215	0.215893	0.283638
MSTRG.28602.1	MSTRG.28602.1_ORF_1	342	+	3	6	341	336	0.7906	0.0737885	0.285971
MSTRG.12392.1	MSTRG.12392.1_ORF_1	208	-	2	198	1	198	1.1191	0.141243	0.287025
MSTRG.26885.1	MSTRG.26885.1_ORF_1	376	+	2	56	376	321	0.7191	0.144533	0.288662
MSTRG.26899.1	MSTRG.26899.1_ORF_1	376	+	2	56	376	321	0.7191	0.144533	0.288662
MSTRG.26971.1	MSTRG.26971.1_ORF_1	376	+	2	56	376	321	0.7191	0.144533	0.288662
MSTRG.4341.1	MSTRG.4341.1_ORF_2	238	+	2	77	238	162	1.0432	0.254262	0.291091
MSTRG.16402.1	MSTRG.16402.1_ORF_1	279	-	2	167	3	165	0.9956	0.276983	0.292146
MSTRG.16440.1	MSTRG.16440.1_ORF_1	279	-	2	167	3	165	0.9956	0.276983	0.292146
MSTRG.12343.1	MSTRG.12343.1_ORF_1	459	+	2	23	349	327	0.7775	0.104425	0.29289
MSTRG.16455.1	MSTRG.16455.1_ORF_1	735	+	2	368	733	366	0.8411	-0.000708555	0.293399
MSTRG.15462.1	MSTRG.15462.1_ORF_1	516	+	2	38	508	471	0.7172	-0.125588	0.293777
MSTRG.16408.1	MSTRG.16408.1_ORF_1	907	+	3	159	563	405	0.5228	0.11099	0.294952
MSTRG.10624.1	MSTRG.10624.1_ORF_2	3902	+	2	1823	2242	420	0.6375	0.0456865	0.295515
MSTRG.12338.1	MSTRG.12338.1_ORF_2	280	+	1	106	279	174	0.9392	0.296006	0.296643
MSTRG.15330.1	MSTRG.15330.1_ORF_1	1519	+	3	747	1256	510	0.5222	-0.073844	0.298598
MSTRG.15008.1	MSTRG.15008.1_ORF_2	1940	+	3	888	1178	291	0.9952	0.0651966	0.298814
MSTRG.25352.1	MSTRG.25352.1_ORF_1	432	+	1	52	432	381	0.7823	0.00928025	0.302255
MSTRG.16453.1	MSTRG.16453.1_ORF_1	711	+	2	368	709	342	0.9006	0.0179118	0.304063
MSTRG.20532.1	MSTRG.20532.1_ORF_1	281	-	2	265	2	264	0.8388	0.19359	0.3049
MSTRG.27038.1	MSTRG.27038.1_ORF_1	244	-	3	242	3	240	1.1124	0.0837867	0.307098
MSTRG.28606.1	MSTRG.28606.1_ORF_1	288	+	1	28	267	240	1.0374	0.129616	0.310761
MSTRG.24077.1	MSTRG.24077.1_ORF_1	610	-	2	462	1	462	0.3691	0.103371	0.311411
MSTRG.30972.1	MSTRG.30972.1_ORF_1	246	+	3	60	245	186	1.0867	0.201936	0.312255
MSTRG.7691.1	MSTRG.7691.1_ORF_4	589	+	1	196	312	117	1.0038	0.37959	0.31258
MSTRG.29308.1	MSTRG.29308.1_ORF_1	735	+	1	61	549	489	0.593	-0.0704421	0.314053
MSTRG.26887.1	MSTRG.26887.1_ORF_2	410	+	3	327	410	84	1.0837	0.394693	0.314236
MSTRG.26999.1	MSTRG.26999.1_ORF_2	410	+	3	327	410	84	1.0837	0.394693	0.314236
MSTRG.27024.1	MSTRG.27024.1_ORF_2	410	+	3	327	410	84	1.0837	0.394693	0.314236
MSTRG.27063.1	MSTRG.27063.1_ORF_2	410	+	3	327	410	84	1.0837	0.394693	0.314236
MSTRG.20577.1	MSTRG.20577.1_ORF_1	482	-	2	283	2	282	1.0736	0.0376103	0.316297
MSTRG.22894.1	MSTRG.22894.1_ORF_1	574	+	3	204	572	369	0.5822	0.157356	0.316515
MSTRG.26886.1	MSTRG.26886.1_ORF_1	304	-	2	210	1	210	1.0079	0.207918	0.318731
MSTRG.26970.1	MSTRG.26970.1_ORF_1	231	-	1	210	1	210	1.0079	0.207918	0.3196
MSTRG.27087.1	MSTRG.27087.1_ORF_1	250	+	1	7	249	243	0.829	0.249901	0.320955
MSTRG.25363.1	MSTRG.25363.1_ORF_1	384	+	1	208	384	177	1.1043	0.218147	0.323263
MSTRG.16384.1	MSTRG.16384.1_ORF_1	396	+	3	195	395	201	0.8312	0.330146	0.324592
MSTRG.16405.1	MSTRG.16405.1_ORF_1	396	+	3	195	395	201	0.8312	0.330146	0.324592
MSTRG.16441.1	MSTRG.16441.1_ORF_1	396	+	3	195	395	201	0.8312	0.330146	0.324592
MSTRG.26925.1	MSTRG.26925.1_ORF_1	236	+	2	89	235	147	1.1499	0.247706	0.325246
MSTRG.26961.1	MSTRG.26961.1_ORF_1	236	+	2	89	235	147	1.1499	0.247706	0.325246
MSTRG.26913.1	MSTRG.26913.1_ORF_2	940	+	3	690	938	249	0.8143	0.260762	0.330737
MSTRG.26984.1	MSTRG.26984.1_ORF_2	940	+	3	690	938	249	0.8143	0.260762	0.330737
MSTRG.27007.1	MSTRG.27007.1_ORF_2	940	+	3	690	938	249	0.8143	0.260762	0.330737
MSTRG.4595.1	MSTRG.4595.1_ORF_1	304	+	2	185	304	120	1.2043	0.271502	0.331005
MSTRG.1948.1	MSTRG.1948.1_ORF_1	491	+	2	152	337	186	1.3019	0.0976973	0.333199
MSTRG.29582.22	MSTRG.29582.22_ORF_1	2396	+	1	1696	1962	267	0.9664	0.157978	0.335654
MSTRG.15338.1	MSTRG.15338.1_ORF_1	2477	+	2	1472	1972	501	0.6178	-0.0720676	0.339197
MSTRG.13388.1	MSTRG.13388.1_ORF_1	446	-	2	322	71	252	1.0199	0.140803	0.339974
MSTRG.16439.1	MSTRG.16439.1_ORF_1	307	-	1	199	2	198	1.0246	0.236774	0.340435
MSTRG.13939.1	MSTRG.13939.1_ORF_1	313	-	3	236	3	234	0.972	0.201552	0.342093
MSTRG.19815.3	MSTRG.19815.3_ORF_1	785	+	2	176	553	378	0.6589	0.118225	0.342139
MSTRG.7885.1	MSTRG.7885.1_ORF_1	2996	+	3	2133	2579	447	0.6389	0.0241517	0.344602
MSTRG.10831.1	MSTRG.10831.1_ORF_1	238	+	1	31	237	207	1.0074	0.234283	0.347218
MSTRG.9625.1	MSTRG.9625.1_ORF_1	403	+	2	56	403	348	0.6394	0.186302	0.349196
MSTRG.26901.1	MSTRG.26901.1_ORF_1	266	+	2	74	265	192	1.025	0.255341	0.351561
MSTRG.3679.1	MSTRG.3679.1_ORF_1	298	+	1	22	282	261	1.1583	0.0530054	0.351991
MSTRG.5991.2	MSTRG.5991.2_ORF_1	668	-	3	534	70	465	0.4704	0.0751082	0.357678
MSTRG.20765.1	MSTRG.20765.1_ORF_1	4695	+	3	2664	3122	459	0.5272	0.0938389	0.36264
MSTRG.27074.1	MSTRG.27074.1_ORF_2	5614	-	3	4679	4299	381	0.7892	0.0976813	0.363434
